# Supplementary material for: Bis[2-hydr­oxy-N′-(2-hydroxy­benzo­yl)benzohydrazitato]dipyridine­cadmium(II)
Source: Acta Crystallogr Sect E Struct Rep Online. 2008 Oct 31;64(Pt 11):m1466. doi: 10.1107/S1600536808034533 (PMC2959594; doi:10.1107/S1600536808034533)
Supplement: Supplementary file 1 [file e-64-m1466-sup1.cif]

##############################################################################
###                                                                        ###
###        Electronic paper (Acta Crystallographica Section E)             ###
###                                                                        ###
##############################################################################
#                                                                            #
# This CIF contains the data in a paper accepted for publication in Acta     #
# Crystallographica Section E. It conforms to the requirements of Notes      #
# for Authors for Section E, and has been peer reviewed under the auspices   #
# of the IUCr Commission on Journals.                                        #
#                                                                            #
# Full details of the Crystallographic Information File format               #
# are given in the paper "The Crystallographic Information File (CIF):       #
# a New Standard Archive File for Crystallography" by S. R. Hall, F. H.      #
# Allen and I. D. Brown [Acta Cryst. (1991), A47, 655-685].                  #
#                                                                            #
# The current version of the core CIF dictionary is obtainable from          #
# ftp://ftp.iucr.org/pub/cif_core.dic. The current version number is 2.4.    #
#                                                                            #
# Software is freely available for graphical display of the structure(s) in  #
# this CIF.  For information consult the CIF home page http://www.iucr.org/  #
# cif/home.html                                                              #
#                                                                            #
# This file may be used for bona fide research purposes within the           #
# scientific community so long as proper attribution is given to the journal # 
# article from which it was obtained.                                        #
#                                                                            #
##############################################################################
                                             
data_I
_audit_creation_method     SHELXL-97
_chemical_name_systematic
;
Bis[2-hydroxy-N'-(2-hydroxybenzoyl)benzohydrazitato]dipyridinecadmium(II)
;
_chemical_name_common     ?
_chemical_formula_moiety     'C38 H32 Cd N6 O8'
_chemical_formula_sum     'C38 H32 Cd N6 O8'
_chemical_formula_iupac     '[Cd (C14 H11 N2 O4)2 (C5 H5 N)2]'
_chemical_formula_weight     813.10
_chemical_melting_point     ?
_symmetry_cell_setting     'Trigonal'
_symmetry_space_group_name_H-M     'P312  1'
loop_
    _symmetry_equiv_pos_as_xyz
    'x, y, z'
    '-y, x-y, z+1/3'
    '-x+y, -x, z+2/3'
    'y, x, -z'
    '-x, -x+y, -z+1/3'
    'x-y, -y, -z+2/3'
_cell_length_a     13.0380(10)
_cell_length_b     13.0380(10)
_cell_length_c     18.069(3)
_cell_angle_alpha     90.00
_cell_angle_beta     90.00
_cell_angle_gamma     120.00
_cell_volume     2660.0(5)
_cell_formula_units_Z     3
_cell_measurement_reflns_used     5141
_cell_measurement_theta_min     2.888
_cell_measurement_theta_max     22.882
_cell_measurement_temperature     298(2)
_exptl_crystal_description     block
_exptl_crystal_colour     colourless
_exptl_crystal_size_max     0.40
_exptl_crystal_size_mid     0.38
_exptl_crystal_size_min     0.35
_exptl_crystal_density_diffrn     1.523
_exptl_crystal_density_meas     ?
_exptl_crystal_density_method     'not measured'
_exptl_crystal_F_000     1242
_exptl_absorpt_coefficient_mu     0.678
_exptl_absorpt_correction_type     multi-scan
_exptl_absorpt_process_details     '(SADABS; Sheldrick, 1996)'
_exptl_absorpt_correction_T_min     0.7731
_exptl_absorpt_correction_T_max     0.7972
_exptl_special_details
;
;
_diffrn_ambient_temperature     298(2)
_diffrn_radiation_type     MoK\a
_diffrn_radiation_wavelength     0.71073
_diffrn_radiation_source     'fine-focus sealed tube'
_diffrn_radiation_monochromator     graphite
_diffrn_measurement_device_type     'Bruker SMART 1000 CCD area-detector'
_diffrn_measurement_method     '\f and \w'
_diffrn_detector_area_resol_mean     ?
_diffrn_reflns_number     13955
_diffrn_reflns_av_R_equivalents     0.0332
_diffrn_reflns_av_sigmaI/netI     0.0299
_diffrn_reflns_theta_min     1.80
_diffrn_reflns_theta_max     25.00
_diffrn_reflns_theta_full     25.00
_diffrn_measured_fraction_theta_max     1.000
_diffrn_measured_fraction_theta_full     1.000
_diffrn_reflns_limit_h_min     -15
_diffrn_reflns_limit_h_max     15
_diffrn_reflns_limit_k_min     -15
_diffrn_reflns_limit_k_max     15
_diffrn_reflns_limit_l_min     -21
_diffrn_reflns_limit_l_max     10
_diffrn_standards_number     ?
_diffrn_standards_interval_count     ?
_diffrn_standards_interval_time     ?
_diffrn_standards_decay_%     ?
_refine_special_details
;
Refinement of <i>F</i>^2^ against ALL reflections. The weighted <i>R</i>-factor
<i>wR</i> and goodness of fit <i>S</i> are based on <i>F</i>^2^, conventional
<i>R</i>-factors <i>R</i> are based on <i>F</i>, with <i>F</i> set to zero for
negative <i>F</i>^2^. The threshold expression of <i>F</i>^2^ >
\s(<i>F</i>^2^) is used only for calculating <i>R</i>-factors(gt) <i>etc</i>.
and is not relevant to the choice of reflections for refinement.
<i>R</i>-factors based on <i>F</i>^2^ are statistically about twice as large
as those based on <i>F</i>, and <i>R</i>- factors based on ALL data will be
even larger.
;
_reflns_number_total     3146
_reflns_number_gt     2750
_reflns_threshold_expression     I>2\s(I)
_refine_ls_structure_factor_coef     Fsqd
_refine_ls_matrix_type     full
_refine_ls_R_factor_all     0.0387
_refine_ls_R_factor_gt     0.0274
_refine_ls_wR_factor_gt     0.0624
_refine_ls_wR_factor_ref     0.0714
_refine_ls_goodness_of_fit_ref     0.997
_refine_ls_restrained_S_all     0.997
_refine_ls_number_reflns     3146
_refine_ls_number_parameters     241
_refine_ls_number_restraints     0
_refine_ls_hydrogen_treatment     constr
_refine_ls_weighting_scheme     calc
_refine_ls_weighting_details
          'calc w=1/[\s^2^(Fo^2^)+(0.041P)^2^+0.5675P] where P=(Fo^2^+2Fc^2^)/3'
_atom_sites_solution_hydrogens     geom
_atom_sites_solution_primary     direct
_atom_sites_solution_secondary     difmap
_refine_ls_shift/su_max     0.000
_refine_ls_shift/su_mean     0.000
_refine_diff_density_max     0.901
_refine_diff_density_min     -0.319
_refine_ls_extinction_method     none
_refine_ls_extinction_coef     ?
_refine_ls_abs_structure_details     'Flack  (1983), 1353 Friedel pairs'
_refine_ls_abs_structure_Flack     -0.06(3)
loop_
    _atom_type_symbol
    _atom_type_description
    _atom_type_scat_dispersion_real
    _atom_type_scat_dispersion_imag
    _atom_type_scat_source
    'C' 'C' 0.0033 0.0016
                         'International Tables Vol C Tables 4.2.6.8 and 6.1.1.4'
    'H' 'H' 0.0000 0.0000
                         'International Tables Vol C Tables 4.2.6.8 and 6.1.1.4'
    'N' 'N' 0.0061 0.0033
                         'International Tables Vol C Tables 4.2.6.8 and 6.1.1.4'
    'O' 'O' 0.0106 0.0060
                         'International Tables Vol C Tables 4.2.6.8 and 6.1.1.4'
    'Cd' 'Cd' -0.8075 1.2024
                         'International Tables Vol C Tables 4.2.6.8 and 6.1.1.4'
_computing_data_collection     'SMART (Siemens, 1996)'
_computing_cell_refinement     'SMART (Siemens, 1996)'
_computing_data_reduction     'SAINT (Siemens, 1996)'
_computing_structure_solution     'SHELXS97 (Sheldrick, 2008)'
_computing_structure_refinement     'SHELXL97 (Sheldrick, 2008)'
_computing_molecular_graphics     'SHELXTL (Sheldrick, 2008)'
_computing_publication_material     'SHELXTL (Sheldrick, 2008)'
loop_
    _atom_site_type_symbol
    _atom_site_label
    _atom_site_fract_x
    _atom_site_fract_y
    _atom_site_fract_z
    _atom_site_U_iso_or_equiv
    _atom_site_adp_type
    _atom_site_calc_flag
    _atom_site_refinement_flags
    _atom_site_occupancy
    _atom_site_disorder_assembly
    _atom_site_disorder_group
    Cd Cd1 1.0000 0.45722(2) 0.6667 0.04088(11) Uani d S 1 . .
    N N1 0.8620(2) 0.2612(2) 0.69499(15) 0.0387(7) Uani d . 1 . .
    N N2 0.8356(3) 0.2467(3) 0.77051(14) 0.0406(6) Uani d . 1 . .
    H H2 0.8005 0.1771 0.7897 0.049 Uiso calc R 1 . .
    N N3 0.8726(2) 0.5186(3) 0.61934(16) 0.0449(7) Uani d . 1 . .
    O O1 0.9119(2) 0.4418(2) 0.78506(13) 0.0517(7) Uani d . 1 . .
    O O2 0.7567(3) 0.1137(2) 0.88928(14) 0.0584(7) Uani d . 1 . .
    H H2A 0.7290 0.0561 0.9170 0.088 Uiso calc R 1 . .
    O O3 0.8013(3) 0.06392(19) 0.69676(12) 0.0558(6) Uani d . 1 . .
    O O4 0.9060(3) 0.0079(3) 0.59233(16) 0.0797(10) Uani d . 1 . .
    H H4 0.8760 0.0022 0.6331 0.120 Uiso calc R 1 . .
    C C1 0.8648(3) 0.3405(3) 0.81227(18) 0.0391(8) Uani d . 1 . .
    C C2 0.8409(3) 0.3228(3) 0.89327(19) 0.0403(8) Uani d . 1 . .
    C C3 0.7918(3) 0.2136(4) 0.9296(2) 0.0454(9) Uani d . 1 . .
    C C4 0.7786(4) 0.2086(4) 1.0058(2) 0.0548(10) Uani d . 1 . .
    H H4A 0.7467 0.1360 1.0298 0.066 Uiso calc R 1 . .
    C C5 0.8122(4) 0.3102(4) 1.0464(2) 0.0614(11) Uani d . 1 . .
    H H5 0.8012 0.3053 1.0974 0.074 Uiso calc R 1 . .
    C C6 0.8618(4) 0.4184(4) 1.0120(2) 0.0556(10) Uani d . 1 . .
    H H6 0.8858 0.4872 1.0393 0.067 Uiso calc R 1 . .
    C C7 0.8753(3) 0.4233(3) 0.9357(2) 0.0477(9) Uani d . 1 . .
    H H7 0.9085 0.4965 0.9123 0.057 Uiso calc R 1 . .
    C C8 0.8396(3) 0.1621(3) 0.66318(18) 0.0402(8) Uani d . 1 . .
    C C9 0.8647(3) 0.1680(3) 0.58281(18) 0.0415(8) Uani d . 1 . .
    C C10 0.9002(4) 0.0938(4) 0.5519(2) 0.0547(10) Uani d . 1 . .
    C C11 0.9321(4) 0.1039(4) 0.4769(2) 0.0687(13) Uani d . 1 . .
    H H11 0.9592 0.0562 0.4568 0.082 Uiso calc R 1 . .
    C C12 0.9225(4) 0.1852(4) 0.4338(2) 0.0673(12) Uani d . 1 . .
    H H12 0.9435 0.1926 0.3841 0.081 Uiso calc R 1 . .
    C C13 0.8832(4) 0.2547(4) 0.4624(2) 0.0629(12) Uani d . 1 . .
    H H13 0.8754 0.3080 0.4320 0.075 Uiso calc R 1 . .
    C C14 0.8542(3) 0.2472(4) 0.5364(2) 0.0516(9) Uani d . 1 . .
    H H14 0.8274 0.2958 0.5555 0.062 Uiso calc R 1 . .
    C C15 0.9145(4) 0.6185(4) 0.5806(2) 0.0550(10) Uani d . 1 . .
    H H15 0.9942 0.6587 0.5675 0.066 Uiso calc R 1 . .
    C C16 0.8437(4) 0.6645(4) 0.5591(2) 0.0636(12) Uani d . 1 . .
    H H16 0.8760 0.7358 0.5334 0.076 Uiso calc R 1 . .
    C C17 0.7270(4) 0.6045(4) 0.5759(2) 0.0627(12) Uani d . 1 . .
    H H17 0.6777 0.6335 0.5616 0.075 Uiso calc R 1 . .
    C C18 0.6827(3) 0.5002(4) 0.6144(2) 0.0591(11) Uani d . 1 . .
    H H18 0.6026 0.4570 0.6263 0.071 Uiso calc R 1 . .
    C C19 0.7572(3) 0.4610(3) 0.6349(2) 0.0535(9) Uani d . 1 . .
    H H19 0.7262 0.3903 0.6612 0.064 Uiso calc R 1 . .
loop_
    _atom_site_aniso_label
    _atom_site_aniso_U_11
    _atom_site_aniso_U_22
    _atom_site_aniso_U_33
    _atom_site_aniso_U_12
    _atom_site_aniso_U_13
    _atom_site_aniso_U_23
    Cd1 0.0445(2) 0.03796(14) 0.04239(18) 0.02224(11) 0.00869(17) 0.00434(9)
    N1 0.0392(17) 0.0368(16) 0.0340(15) 0.0144(14) 0.0019(12) 0.0033(12)
    N2 0.0437(16) 0.0396(16) 0.0347(15) 0.0179(13) 0.0072(13) 0.0058(14)
    N3 0.0448(18) 0.0430(17) 0.0494(17) 0.0236(15) 0.0064(13) 0.0045(14)
    O1 0.0692(18) 0.0398(14) 0.0459(15) 0.0271(13) 0.0147(13) 0.0067(12)
    O2 0.080(2) 0.0438(15) 0.0434(15) 0.0254(14) 0.0077(13) 0.0107(13)
    O3 0.0734(19) 0.0376(13) 0.0493(14) 0.0223(15) 0.0222(15) 0.0080(11)
    O4 0.118(3) 0.081(2) 0.066(2) 0.070(2) 0.0278(19) 0.0082(17)
    C1 0.0388(19) 0.041(2) 0.041(2) 0.0226(17) 0.0035(16) 0.0036(17)
    C2 0.042(2) 0.049(2) 0.0364(18) 0.0282(17) 0.0029(15) 0.0027(16)
    C3 0.044(2) 0.056(2) 0.042(2) 0.0290(18) 0.0009(16) 0.0031(18)
    C4 0.065(3) 0.066(3) 0.042(2) 0.040(2) 0.0030(19) 0.012(2)
    C5 0.074(3) 0.092(4) 0.037(2) 0.055(3) 0.005(2) 0.006(2)
    C6 0.064(3) 0.073(3) 0.048(2) 0.048(2) -0.0070(19) -0.011(2)
    C7 0.055(2) 0.049(2) 0.049(2) 0.0344(19) 0.0047(17) 0.0020(17)
    C8 0.0341(18) 0.0382(17) 0.0420(17) 0.0133(15) 0.0033(15) 0.0030(14)
    C9 0.038(2) 0.0391(17) 0.0363(16) 0.0113(17) 0.0027(16) -0.0017(13)
    C10 0.063(3) 0.049(2) 0.047(2) 0.025(2) 0.005(2) -0.0025(18)
    C11 0.077(3) 0.076(3) 0.046(2) 0.033(3) 0.011(2) -0.011(2)
    C12 0.065(3) 0.073(3) 0.039(2) 0.016(2) 0.004(2) -0.006(2)
    C13 0.065(3) 0.061(2) 0.040(2) 0.014(2) -0.010(2) 0.0026(18)
    C14 0.047(2) 0.044(2) 0.050(2) 0.0129(17) -0.0035(18) -0.0011(19)
    C15 0.050(2) 0.056(2) 0.060(3) 0.027(2) 0.0090(18) 0.012(2)
    C16 0.069(3) 0.067(3) 0.062(2) 0.040(2) 0.007(2) 0.025(2)
    C17 0.065(3) 0.088(3) 0.053(2) 0.051(3) -0.006(2) 0.002(2)
    C18 0.041(2) 0.074(3) 0.062(3) 0.028(2) -0.0012(19) -0.007(2)
    C19 0.048(2) 0.044(2) 0.063(2) 0.0198(19) 0.0099(19) 0.0037(19)
_geom_special_details
;
All e.s.d.'s (except the e.s.d. in the dihedral angle between two l.s. planes)
are estimated using the full covariance matrix. The cell e.s.d.'s are taken
into account individually in the estimation of e.s.d.'s in distances, angles
and torsion angles; correlations between e.s.d.'s in cell parameters are only
used when they are defined by crystal symmetry. An approximate (isotropic)
treatment of cell e.s.d.'s is used for estimating e.s.d.'s involving l.s.
planes.
;
loop_
    _geom_bond_atom_site_label_1
    _geom_bond_atom_site_label_2
    _geom_bond_site_symmetry_2
    _geom_bond_distance
    _geom_bond_publ_flag
    Cd1 N1 . 2.331(3) y
    Cd1 N1 5_766 2.331(3) ?
    Cd1 N3 5_766 2.337(3) ?
    Cd1 N3 . 2.337(3) y
    Cd1 O1 . 2.389(2) y
    Cd1 O1 5_766 2.389(2) ?
    N1 C8 . 1.307(4) ?
    N1 N2 . 1.397(4) ?
    N2 C1 . 1.320(4) ?
    N2 H2 . 0.8600 ?
    N3 C15 . 1.332(5) ?
    N3 C19 . 1.333(5) ?
    O1 C1 . 1.245(4) y
    O2 C3 . 1.357(4) y
    O2 H2A . 0.8200 ?
    O3 C8 . 1.271(4) y
    O4 C10 . 1.371(5) ?
    O4 H4 . 0.8200 ?
    C1 C2 . 1.490(5) ?
    C2 C7 . 1.385(5) ?
    C2 C3 . 1.399(5) ?
    C3 C4 . 1.384(5) ?
    C4 C5 . 1.380(6) ?
    C4 H4A . 0.9300 ?
    C5 C6 . 1.372(6) ?
    C5 H5 . 0.9300 ?
    C6 C7 . 1.387(5) ?
    C6 H6 . 0.9300 ?
    C7 H7 . 0.9300 ?
    C8 C9 . 1.482(4) ?
    C9 C10 . 1.382(5) ?
    C9 C14 . 1.389(5) ?
    C10 C11 . 1.404(5) ?
    C11 C12 . 1.371(6) ?
    C11 H11 . 0.9300 ?
    C12 C13 . 1.346(6) ?
    C12 H12 . 0.9300 ?
    C13 C14 . 1.380(5) ?
    C13 H13 . 0.9300 ?
    C14 H14 . 0.9300 ?
    C15 C16 . 1.385(6) ?
    C15 H15 . 0.9300 ?
    C16 C17 . 1.352(6) ?
    C16 H16 . 0.9300 ?
    C17 C18 . 1.372(6) ?
    C17 H17 . 0.9300 ?
    C18 C19 . 1.356(6) ?
    C18 H18 . 0.9300 ?
    C19 H19 . 0.9300 ?
loop_
    _geom_angle_atom_site_label_1
    _geom_angle_atom_site_label_2
    _geom_angle_atom_site_label_3
    _geom_angle_site_symmetry_1
    _geom_angle_site_symmetry_3
    _geom_angle
    _geom_angle_publ_flag
    N1 Cd1 N1 . 5_766 89.45(14) ?
    N1 Cd1 N3 . 5_766 145.80(9) ?
    N1 Cd1 N3 5_766 5_766 99.48(10) ?
    N1 Cd1 N3 . . 99.48(10) ?
    N1 Cd1 N3 5_766 . 145.80(9) ?
    N3 Cd1 N3 5_766 . 91.48(14) ?
    N1 Cd1 O1 . . 68.64(9) ?
    N1 Cd1 O1 5_766 . 125.88(9) ?
    N3 Cd1 O1 5_766 . 79.62(9) ?
    N3 Cd1 O1 . . 87.84(9) ?
    N1 Cd1 O1 . 5_766 125.88(9) ?
    N1 Cd1 O1 5_766 5_766 68.64(9) ?
    N3 Cd1 O1 5_766 5_766 87.84(9) ?
    N3 Cd1 O1 . 5_766 79.62(9) ?
    O1 Cd1 O1 . 5_766 162.04(12) ?
    C8 N1 N2 . . 112.2(3) ?
    C8 N1 Cd1 . . 131.0(2) ?
    N2 N1 Cd1 . . 111.44(19) ?
    C1 N2 N1 . . 119.7(3) ?
    C1 N2 H2 . . 120.1 ?
    N1 N2 H2 . . 120.1 ?
    C15 N3 C19 . . 117.2(3) ?
    C15 N3 Cd1 . . 120.9(2) ?
    C19 N3 Cd1 . . 121.7(2) ?
    C1 O1 Cd1 . . 113.9(2) ?
    C3 O2 H2A . . 109.5 ?
    C10 O4 H4 . . 109.5 ?
    O1 C1 N2 . . 121.1(3) ?
    O1 C1 C2 . . 120.4(3) ?
    N2 C1 C2 . . 118.5(3) ?
    C7 C2 C3 . . 118.0(3) ?
    C7 C2 C1 . . 117.0(3) ?
    C3 C2 C1 . . 124.9(3) ?
    O2 C3 C4 . . 121.0(4) ?
    O2 C3 C2 . . 119.2(3) ?
    C4 C3 C2 . . 119.8(4) ?
    C5 C4 C3 . . 120.8(4) ?
    C5 C4 H4A . . 119.6 ?
    C3 C4 H4A . . 119.6 ?
    C6 C5 C4 . . 120.4(4) ?
    C6 C5 H5 . . 119.8 ?
    C4 C5 H5 . . 119.8 ?
    C5 C6 C7 . . 118.8(4) ?
    C5 C6 H6 . . 120.6 ?
    C7 C6 H6 . . 120.6 ?
    C2 C7 C6 . . 122.2(4) ?
    C2 C7 H7 . . 118.9 ?
    C6 C7 H7 . . 118.9 ?
    O3 C8 N1 . . 124.5(3) ?
    O3 C8 C9 . . 119.0(3) ?
    N1 C8 C9 . . 116.4(3) ?
    C10 C9 C14 . . 117.9(3) ?
    C10 C9 C8 . . 120.1(3) ?
    C14 C9 C8 . . 121.9(3) ?
    O4 C10 C9 . . 122.1(3) ?
    O4 C10 C11 . . 117.1(4) ?
    C9 C10 C11 . . 120.7(4) ?
    C12 C11 C10 . . 118.9(4) ?
    C12 C11 H11 . . 120.5 ?
    C10 C11 H11 . . 120.5 ?
    C13 C12 C11 . . 121.0(4) ?
    C13 C12 H12 . . 119.5 ?
    C11 C12 H12 . . 119.5 ?
    C12 C13 C14 . . 120.4(4) ?
    C12 C13 H13 . . 119.8 ?
    C14 C13 H13 . . 119.8 ?
    C13 C14 C9 . . 120.9(4) ?
    C13 C14 H14 . . 119.6 ?
    C9 C14 H14 . . 119.6 ?
    N3 C15 C16 . . 122.3(4) ?
    N3 C15 H15 . . 118.8 ?
    C16 C15 H15 . . 118.8 ?
    C17 C16 C15 . . 119.2(4) ?
    C17 C16 H16 . . 120.4 ?
    C15 C16 H16 . . 120.4 ?
    C16 C17 C18 . . 118.8(4) ?
    C16 C17 H17 . . 120.6 ?
    C18 C17 H17 . . 120.6 ?
    C19 C18 C17 . . 119.1(4) ?
    C19 C18 H18 . . 120.5 ?
    C17 C18 H18 . . 120.5 ?
    N3 C19 C18 . . 123.3(4) ?
    N3 C19 H19 . . 118.3 ?
    C18 C19 H19 . . 118.3 ?
loop_
    _geom_torsion_atom_site_label_1
    _geom_torsion_atom_site_label_2
    _geom_torsion_atom_site_label_3
    _geom_torsion_atom_site_label_4
    _geom_torsion_site_symmetry_1
    _geom_torsion_site_symmetry_2
    _geom_torsion_site_symmetry_3
    _geom_torsion_site_symmetry_4
    _geom_torsion
    _geom_torsion_publ_flag
    N1 Cd1 N1 C8 5_766 . . . -39.3(3) ?
    N3 Cd1 N1 C8 5_766 . . . -145.5(3) ?
    N3 Cd1 N1 C8 . . . . 107.5(3) ?
    O1 Cd1 N1 C8 . . . . -168.6(3) ?
    O1 Cd1 N1 C8 5_766 . . . 23.6(3) ?
    N1 Cd1 N1 N2 5_766 . . . 112.3(2) ?
    N3 Cd1 N1 N2 5_766 . . . 6.1(3) ?
    N3 Cd1 N1 N2 . . . . -100.9(2) ?
    O1 Cd1 N1 N2 . . . . -17.02(19) ?
    O1 Cd1 N1 N2 5_766 . . . 175.09(18) ?
    C8 N1 N2 C1 . . . . 172.8(3) ?
    Cd1 N1 N2 C1 . . . . 15.7(3) ?
    N1 Cd1 N3 C15 . . . . -164.9(3) ?
    N1 Cd1 N3 C15 5_766 . . . -61.7(4) ?
    N3 Cd1 N3 C15 5_766 . . . 47.6(3) ?
    O1 Cd1 N3 C15 . . . . 127.1(3) ?
    O1 Cd1 N3 C15 5_766 . . . -39.9(3) ?
    N1 Cd1 N3 C19 . . . . 20.6(3) ?
    N1 Cd1 N3 C19 5_766 . . . 123.8(3) ?
    N3 Cd1 N3 C19 5_766 . . . -126.9(3) ?
    O1 Cd1 N3 C19 . . . . -47.3(3) ?
    O1 Cd1 N3 C19 5_766 . . . 145.6(3) ?
    N1 Cd1 O1 C1 . . . . 19.5(2) ?
    N1 Cd1 O1 C1 5_766 . . . -53.3(3) ?
    N3 Cd1 O1 C1 5_766 . . . -147.5(3) ?
    N3 Cd1 O1 C1 . . . . 120.5(2) ?
    O1 Cd1 O1 C1 5_766 . . . 166.0(2) ?
    Cd1 O1 C1 N2 . . . . -19.3(4) ?
    Cd1 O1 C1 C2 . . . . 160.3(2) ?
    N1 N2 C1 O1 . . . . 2.6(5) ?
    N1 N2 C1 C2 . . . . -177.0(3) ?
    O1 C1 C2 C7 . . . . -1.1(5) ?
    N2 C1 C2 C7 . . . . 178.5(3) ?
    O1 C1 C2 C3 . . . . -178.0(3) ?
    N2 C1 C2 C3 . . . . 1.6(5) ?
    C7 C2 C3 O2 . . . . 179.6(3) ?
    C1 C2 C3 O2 . . . . -3.5(5) ?
    C7 C2 C3 C4 . . . . 0.2(5) ?
    C1 C2 C3 C4 . . . . 177.0(4) ?
    O2 C3 C4 C5 . . . . -178.7(4) ?
    C2 C3 C4 C5 . . . . 0.7(6) ?
    C3 C4 C5 C6 . . . . -1.4(6) ?
    C4 C5 C6 C7 . . . . 1.2(6) ?
    C3 C2 C7 C6 . . . . -0.4(5) ?
    C1 C2 C7 C6 . . . . -177.5(3) ?
    C5 C6 C7 C2 . . . . -0.3(6) ?
    N2 N1 C8 O3 . . . . -1.8(5) ?
    Cd1 N1 C8 O3 . . . . 149.6(3) ?
    N2 N1 C8 C9 . . . . 180.0(3) ?
    Cd1 N1 C8 C9 . . . . -28.6(4) ?
    O3 C8 C9 C10 . . . . -30.0(5) ?
    N1 C8 C9 C10 . . . . 148.3(3) ?
    O3 C8 C9 C14 . . . . 150.3(4) ?
    N1 C8 C9 C14 . . . . -31.4(5) ?
    C14 C9 C10 O4 . . . . -175.9(4) ?
    C8 C9 C10 O4 . . . . 4.4(6) ?
    C14 C9 C10 C11 . . . . 4.1(6) ?
    C8 C9 C10 C11 . . . . -175.6(4) ?
    O4 C10 C11 C12 . . . . 177.2(4) ?
    C9 C10 C11 C12 . . . . -2.9(7) ?
    C10 C11 C12 C13 . . . . -0.1(7) ?
    C11 C12 C13 C14 . . . . 1.6(7) ?
    C12 C13 C14 C9 . . . . -0.2(6) ?
    C10 C9 C14 C13 . . . . -2.6(5) ?
    C8 C9 C14 C13 . . . . 177.1(3) ?
    C19 N3 C15 C16 . . . . 2.3(6) ?
    Cd1 N3 C15 C16 . . . . -172.4(3) ?
    N3 C15 C16 C17 . . . . -2.1(6) ?
    C15 C16 C17 C18 . . . . 0.6(6) ?
    C16 C17 C18 C19 . . . . 0.5(6) ?
    C15 N3 C19 C18 . . . . -1.2(6) ?
    Cd1 N3 C19 C18 . . . . 173.5(3) ?
    C17 C18 C19 N3 . . . . -0.2(7) ?
loop_
    _geom_hbond_atom_site_label_D
    _geom_hbond_atom_site_label_H
    _geom_hbond_atom_site_label_A
    _geom_hbond_site_symmetry_A
    _geom_hbond_distance_DH
    _geom_hbond_distance_HA
    _geom_hbond_distance_DA
    _geom_hbond_angle_DHA
    O4 H4 O3 1 0.82 1.92 2.638(4) 144.9
    N2 H2 O2 1 0.86 1.94 2.624(4) 135.3
    O2 H2A O3 6_556 0.82 1.88 2.639(3) 152.7
data_global
_journal_date_recd_electronic     2008-08-08
_journal_date_accepted     2008-10-22
_journal_name_full     'Acta Crystallographica, Section E'
_journal_year     2008
_journal_volume     64
_journal_issue     11
_journal_page_first     m1466
_journal_page_last     m1466
_journal_paper_category     QM
_journal_coeditor_code     KP2188
_publ_contact_author_name     'Pro. Dacheng Li'
_publ_contact_author_address
;
College of Chemistry and Chemical Engineering
Liaocheng University
Shandong 252059
People's Republic of China
;
_publ_contact_author_email     lidacheng@lcu.edu.cn
_publ_contact_author_fax     '86 635 8186709'
_publ_contact_author_phone     '86 635 8239121'
_publ_section_title
;\
Bis[2-hydroxy-<i>N</i>'-(2-hydroxybenzoyl)benzohydrazitato]\
dipyridinecadmium(II)
;
loop_
    _publ_author_name
    _publ_author_address
    'Yu-Ting Chen'
;
Department of Chemistry
Dezhou University
Dezhou 253023
People's Republic of China
and
College of Chemistry and Chemical Engineering
Liaocheng University
Liaocheng 252059
People's Republic of China
;
    'Da-Cheng Li'
;
College of Chemistry and Chemical Engineering
Liaocheng University
Liaocheng 252059
People's Republic of China
;
