# Supplementary material for: Bis[2-hydr­oxy-N′-(2-hydroxy­benzo­yl)benzohydrazitato]dipyridine­cadmium(II)
Source: Acta Crystallogr Sect E Struct Rep Online. 2008 Oct 31;64(Pt 11):m1466. doi: 10.1107/S1600536808034533 (PMC2959594; doi:10.1107/S1600536808034533)
Supplement: Supplementary file 2 [file e-64-m1466-Isup2.hkl]

# 
# h,k,l, Fc-squared, Fo-squared, sigma(Fo-squared) and status flag 
# 
data_I
_shelx_title ' 060821a                in  P3121' 
_shelx_refln_list_code          4 
_shelx_F_calc_maximum      204.80 
_exptl_crystal_F_000      1242.00 
_reflns_d_resolution_high  0.8410 
 
loop_ 
 _symmetry_equiv_pos_as_xyz 
 'x, y, z' 
 '-y, x-y, z+1/3' 
 '-x+y, -x, z+2/3' 
 'y, x, -z' 
 '-x, -x+y, -z+1/3' 
 'x-y, -y, -z+2/3' 
 
_cell_length_a    13.0380 
_cell_length_b    13.0380 
_cell_length_c    18.0690 
_cell_angle_alpha  90.000 
_cell_angle_beta   90.000 
_cell_angle_gamma 120.000 
 
_shelx_F_squared_multiplier     1.000 
 
loop_ 
 _refln_index_h 
 _refln_index_k 
 _refln_index_l 
 _refln_F_squared_calc 
 _refln_F_squared_meas 
 _refln_F_squared_sigma 
 _refln_observed_status 
   0   1   0     1020.01      965.14     11.23 o 
   1   1   0    19175.08    19500.71    212.66 o 
  -1   2   0    19160.80    19836.63    244.07 o 
   0   2   0      969.00     1066.66     12.47 o 
   1   2   0    13447.36    14219.93    111.09 o 
   2   2   0    21280.29    22188.35    241.86 o 
  -1   3   0    12801.05    13603.17    124.42 o 
   0   3   0    29449.57    31736.22    221.51 o 
   1   3   0      402.29      323.21      9.28 o 
   2   3   0     1802.53     1703.89     22.69 o 
   3   3   0     3949.61     3849.35     58.29 o 
  -2   4   0    20457.45    21103.02    270.71 o 
  -1   4   0      333.07      264.21      8.61 o 
   0   4   0       29.95       29.00      4.78 o 
   1   4   0     6044.80     5964.09     53.21 o 
   2   4   0     2488.55     2496.07     30.93 o 
   3   4   0     1948.24     1892.15     25.09 o 
   4   4   0      374.22      345.54     20.71 o 
  -2   5   0     1924.49     1799.98     25.84 o 
  -1   5   0     5920.14     5797.76     52.52 o 
   0   5   0      734.92      708.91     14.62 o 
   1   5   0     8658.45     8934.31     94.07 o 
   2   5   0     3446.17     3605.13     48.86 o 
   3   5   0     3807.11     3786.98     48.65 o 
   4   5   0     1178.20     1099.92     25.59 o 
   5   5   0     1792.41     1792.19     52.90 o 
  -3   6   0     3985.86     3912.88     66.85 o 
  -2   6   0     2626.25     2622.42     32.79 o 
  -1   6   0     8877.95     9051.71     77.45 o 
   0   6   0      299.10      313.04     12.92 o 
   1   6   0     3114.72     3069.91     44.65 o 
   2   6   0      979.97     1001.96     29.38 o 
   3   6   0      818.75      782.86     24.03 o 
   4   6   0      275.06      279.04     17.32 o 
   5   6   0      557.03      607.69     27.19 o 
   6   6   0      537.07      580.60     64.37 o 
  -3   7   0     1978.58     1992.56     31.64 o 
  -2   7   0     3588.46     3689.86     39.39 o 
  -1   7   0     3368.30     3308.77     39.77 o 
   0   7   0     2759.62     2869.27     42.96 o 
   1   7   0     2059.35     2011.39     36.22 o 
   2   7   0     2010.52     2020.97     42.86 o 
   3   7   0     1442.90     1446.59     33.38 o 
   4   7   0      428.99      382.69     25.08 o 
   5   7   0     1833.45     1846.68     47.12 o 
   6   7   0      492.61      496.12     35.86 o 
   7   7   0      129.30       47.73     33.70 o 
  -4   8   0      430.84      422.52     25.38 o 
  -3   8   0     4016.86     3943.36     45.63 o 
  -2   8   0      999.21      999.38     19.21 o 
  -1   8   0     2027.64     1978.86     32.22 o 
   0   8   0       18.78        3.77      9.65 o 
   1   8   0      823.94      794.33     24.79 o 
   2   8   0       97.93       86.81     14.95 o 
   3   8   0      469.87      485.53     27.51 o 
   4   8   0     2165.58     2224.31     51.33 o 
   5   8   0       62.61       44.80     19.84 o 
   6   8   0      410.14      373.90     29.46 o 
   7   8   0      143.80      110.57     29.26 o 
  -4   9   0     1173.72     1134.05     26.34 o 
  -3   9   0      819.91      760.70     20.33 o 
  -2   9   0     2043.15     1969.81     36.72 o 
  -1   9   0      875.34      853.96     28.44 o 
   0   9   0     2207.38     2071.93     44.90 o 
   1   9   0      419.06      405.04     25.03 o 
   2   9   0     3226.86     3170.26     75.94 o 
   3   9   0      869.69      860.80     34.23 o 
   4   9   0      570.05      673.41     34.36 o 
   5   9   0      165.02      128.38     26.41 o 
   6   9   0       35.21       -4.97     21.21 o 
  -5  10   0     1731.64     1732.42     48.40 o 
  -4  10   0      293.78      325.52     24.32 o 
  -3  10   0     1424.09     1348.32     32.18 o 
  -2  10   0      124.82      106.66     15.22 o 
  -1  10   0      402.62      419.30     25.24 o 
   0  10   0      258.41      208.38     21.46 o 
   1  10   0       27.34       14.47     19.31 o 
   2  10   0      481.44      416.81     32.28 o 
   3  10   0      352.22      326.76     31.92 o 
   4  10   0      574.45      653.68     41.45 o 
   5  10   0       70.67       16.28     25.28 o 
  -5  11   0      580.35      604.43     25.55 o 
  -4  11   0      403.87      416.36     23.00 o 
  -3  11   0      450.16      439.20     23.49 o 
  -2  11   0     3221.34     3266.05     61.39 o 
  -1  11   0       23.08       -9.13     18.90 o 
   0  11   0     1111.98     1182.00     43.53 o 
   1  11   0       94.95       74.42     23.14 o 
   2  11   0      561.28      624.07     39.72 o 
   3  11   0       57.06       15.06     24.66 o 
  -6  12   0      418.78      439.19     45.19 o 
  -5  12   0     1904.30     1936.07     54.97 o 
  -4  12   0     2176.29     2262.18     50.70 o 
  -3  12   0      812.49      786.74     33.27 o 
  -2  12   0      487.49      464.12     40.07 o 
  -1  12   0       79.30       48.50     22.45 o 
   0  12   0        2.90       -0.53     21.15 o 
   1  12   0        4.69      -23.49     21.45 o 
   2  12   0      275.65      296.24     35.10 o 
  -6  13   0      524.38      560.68     50.94 o 
  -5  13   0       54.34       35.94     18.29 o 
  -4  13   0      531.85      566.81     32.62 o 
  -3  13   0      367.63      329.58     32.46 o 
  -2  13   0      542.78      611.02     38.90 o 
  -1  13   0        1.70       -0.48     22.76 o 
   0  13   0      549.73      547.40     40.69 o 
  -7  14   0      120.59       50.70     47.71 o 
  -6  14   0      448.20      525.57     35.85 o 
  -5  14   0      176.52      164.15     24.71 o 
  -4  14   0      527.22      529.44     38.54 o 
  -3  14   0       52.30       33.65     23.48 o 
  -2  14   0      274.25      236.55     32.17 o 
  -7  15   0      151.50      125.83     26.07 o 
  -6  15   0       34.68       51.17     24.62 o 
  -5  15   0       70.24       40.95     21.94 o 
  -1   1   1    41941.28    44113.70    424.48 o 
   0   1   1     1829.85     1841.09     24.58 o 
   1   1   1     7680.96     8042.11     64.35 o 
  -3   2   1     7364.18     7612.71     68.68 o 
  -2   2   1     8690.12     9266.94     77.39 o 
  -1   2   1     7558.80     8139.87     91.53 o 
   0   2   1     3911.75     3786.59     37.18 o 
   1   2   1    31883.33    33376.31    256.62 o 
   2   2   1     8372.10     8937.83     73.46 o 
  -5   3   1    12757.82    13254.77    118.27 o 
  -4   3   1     8634.73     9073.98     81.89 o 
  -3   3   1      102.77       74.40      6.92 o 
  -2   3   1     7238.84     7628.85     80.13 o 
  -1   3   1    33005.66    34627.74    273.92 o 
   0   3   1      118.86      129.01      7.91 o 
   1   3   1    10304.72    10337.02     89.58 o 
   2   3   1     2903.88     2795.17     28.06 o 
   3   3   1      453.26      408.91     10.85 o 
  -7   4   1     1764.95     1686.79     24.28 o 
  -6   4   1     4241.50     4214.94     48.24 o 
  -5   4   1      262.83      258.69     11.81 o 
  -4   4   1     9455.67     9566.58     84.86 o 
  -3   4   1     8199.99     8704.98     94.43 o 
  -2   4   1     7840.70     8301.43     81.62 o 
  -1   4   1    10389.15    10414.01     77.57 o 
   0   4   1     8731.59     8590.92     71.60 o 
   1   4   1    10467.96    10798.92     90.07 o 
   2   4   1     6348.70     6291.28     57.23 o 
   3   4   1    10037.49    10205.70     98.11 o 
   4   4   1     2093.15     2085.88     33.56 o 
  -9   5   1     1482.97     1404.40     28.71 o 
  -8   5   1     1126.83     1146.35     24.74 o 
  -7   5   1      277.18      246.29     13.29 o 
  -6   5   1      165.99      158.23     11.44 o 
  -5   5   1     9167.89     9233.56     84.89 o 
  -4   5   1      245.34      229.15     12.30 o 
  -3   5   1    12749.88    13421.50    125.62 o 
  -2   5   1     2881.78     2805.19     31.24 o 
  -1   5   1    10781.44    11036.58     83.22 o 
   0   5   1     3789.79     4216.47     41.11 o 
   1   5   1     2737.40     2747.86     31.01 o 
   2   5   1      717.05      696.63     17.95 o 
   3   5   1       87.45       59.73     14.17 o 
   4   5   1      668.96      675.59     20.88 o 
   5   5   1     1308.56     1277.80     29.12 o 
 -11   6   1     1771.38     1781.10     36.60 o 
 -10   6   1      889.36      875.47     24.66 o 
  -9   6   1     2450.02     2423.40     41.95 o 
  -8   6   1     2425.51     2274.79     38.36 o 
  -7   6   1     3695.20     3599.26     49.23 o 
  -6   6   1      105.96      122.73     11.09 o 
  -5   6   1      140.70      131.81     10.49 o 
  -4   6   1     4421.28     4445.41     57.38 o 
  -3   6   1      432.68      376.68     13.88 o 
  -2   6   1     6238.19     6155.24     65.38 o 
  -1   6   1     2701.45     2690.47     30.90 o 
   0   6   1     4745.58     4683.20     46.56 o 
   1   6   1     1085.22     1011.18     18.07 o 
   2   6   1     2142.82     2026.41     35.49 o 
   3   6   1      286.04      253.46     16.55 o 
   4   6   1     1793.85     1889.36     39.76 o 
   5   6   1      277.33      270.79     18.89 o 
   6   6   1      597.62      592.09     37.28 o 
 -13   7   1      392.88      410.73     26.78 o 
 -12   7   1      319.64      373.16     27.06 o 
 -11   7   1      422.16      425.63     23.40 o 
 -10   7   1      296.50      293.00     18.97 o 
  -9   7   1      732.59      672.00     23.04 o 
  -8   7   1     1078.26     1076.28     26.55 o 
  -7   7   1     2684.76     2808.58     42.49 o 
  -6   7   1     3655.02     3601.75     43.78 o 
  -5   7   1      408.92      395.33     17.60 o 
  -4   7   1     1896.06     1903.69     30.48 o 
  -3   7   1     9905.69    10068.54     93.60 o 
  -2   7   1      699.16      668.28     14.84 o 
  -1   7   1     1118.93     1076.73     19.12 o 
   0   7   1        1.23       -4.02      7.42 o 
   1   7   1     1708.92     1781.65     33.58 o 
   2   7   1      784.27      774.80     26.67 o 
   3   7   1      579.62      604.61     26.78 o 
   4   7   1      386.76      368.52     32.83 o 
   5   7   1      134.86      163.67     23.22 o 
   6   7   1      600.01      638.01     33.68 o 
   7   7   1      382.80      387.83     30.81 o 
 -15   8   1      406.28      405.82     36.38 o 
 -14   8   1      361.58      341.92     29.05 o 
 -13   8   1     1535.85     1471.94     49.51 o 
 -12   8   1      457.63      474.73     25.95 o 
 -11   8   1     3325.60     3508.26     56.88 o 
 -10   8   1      258.53      247.36     18.77 o 
  -9   8   1     2054.92     1956.86     37.89 o 
  -8   8   1      457.81      454.97     20.31 o 
  -7   8   1     1103.17     1091.43     23.34 o 
  -6   8   1     2428.20     2319.30     33.89 o 
  -5   8   1     1071.59     1110.88     27.95 o 
  -4   8   1     2218.57     2231.02     35.43 o 
  -3   8   1       90.41       85.00     12.02 o 
  -2   8   1     2256.95     2138.16     28.80 o 
  -1   8   1     1697.34     1685.73     28.29 o 
   0   8   1     3752.99     3763.83     58.95 o 
   1   8   1      129.67      113.71     16.28 o 
   2   8   1     3994.04     4186.56     85.96 o 
   3   8   1      198.46      198.47     20.75 o 
   4   8   1      583.88      558.67     30.60 o 
   5   8   1      111.13       66.42     24.72 o 
   6   8   1       96.10       50.75     21.58 o 
   7   8   1      117.40       54.32     23.36 o 
 -15   9   1      147.67      149.82     26.67 o 
 -14   9   1       60.98       35.60     21.52 o 
 -13   9   1      273.56      307.83     29.88 o 
 -12   9   1      496.64      518.22     28.66 o 
 -11   9   1      151.79      104.81     17.27 o 
 -10   9   1      691.17      664.56     25.84 o 
  -9   9   1      711.60      695.14     24.61 o 
  -8   9   1     1997.97     1933.17     42.18 o 
  -7   9   1      710.28      663.16     22.94 o 
  -6   9   1     2578.68     2595.73     46.07 o 
  -5   9   1     1370.92     1330.54     37.83 o 
  -4   9   1      627.12      629.21     25.70 o 
  -3   9   1      302.66      266.00     16.35 o 
  -2   9   1      775.74      721.89     21.92 o 
  -1   9   1      155.82      129.29     18.60 o 
   0   9   1      624.45      659.76     33.57 o 
   1   9   1      176.44      128.55     21.51 o 
   2   9   1      408.32      436.25     31.14 o 
   3   9   1     2056.50     2069.82     56.94 o 
   4   9   1      258.44      256.91     29.40 o 
   5   9   1      189.03      180.18     30.30 o 
   6   9   1      324.10      321.44     35.33 o 
 -15  10   1      590.24      752.01     67.07 o 
 -14  10   1      151.08      132.83     27.61 o 
 -13  10   1      735.09      801.26     47.52 o 
 -12  10   1      735.55      721.94     35.28 o 
 -11  10   1      837.54      793.93     33.70 o 
 -10  10   1       11.63      -16.97     13.82 o 
  -9  10   1      686.98      642.61     27.88 o 
  -8  10   1      238.85      221.79     18.20 o 
  -7  10   1      293.13      321.94     19.23 o 
  -6  10   1      861.95      810.39     27.71 o 
  -5  10   1     1328.97     1271.98     36.78 o 
  -4  10   1     1773.79     1832.78     42.35 o 
  -3  10   1      505.71      516.15     21.51 o 
  -2  10   1     4132.85     4282.54     78.59 o 
  -1  10   1      188.49      217.33     23.66 o 
   0  10   1     1017.52     1097.42     40.65 o 
   1  10   1     1903.27     1880.23     53.55 o 
   2  10   1      145.39      139.89     25.76 o 
   3  10   1       13.87      -15.47     20.09 o 
   4  10   1      308.72      302.58     33.12 o 
   5  10   1        3.64      -30.03     22.74 o 
 -14  11   1       73.00       32.18     24.04 o 
 -13  11   1        3.48      -30.15     20.73 o 
 -12  11   1      212.81      224.64     24.61 o 
 -11  11   1       98.86       42.35     17.82 o 
 -10  11   1      860.47      842.06     37.29 o 
  -9  11   1      136.10      120.81     20.30 o 
  -8  11   1     3226.88     3332.76     54.45 o 
  -7  11   1      448.68      428.41     22.65 o 
  -6  11   1     1916.77     1889.65     42.18 o 
  -5  11   1      304.32      283.12     23.91 o 
  -4  11   1      471.37      483.17     37.60 o 
  -3  11   1      198.37      182.92     21.03 o 
  -2  11   1      444.74      487.67     32.71 o 
  -1  11   1     1872.44     1733.08     63.18 o 
   0  11   1        1.97      -20.44     18.40 o 
   1  11   1      635.49      678.00     45.78 o 
   2  11   1      271.39      235.21     28.53 o 
   3  11   1      307.47      278.19     31.96 o 
 -14  12   1       93.95       78.56     26.51 o 
 -13  12   1      239.27      194.74     29.35 o 
 -12  12   1      488.12      565.61     37.74 o 
 -11  12   1      205.87      210.77     24.13 o 
 -10  12   1      739.05      755.63     46.60 o 
  -9  12   1      517.15      532.59     27.12 o 
  -8  12   1      467.33      485.47     29.34 o 
  -7  12   1      313.63      339.73     28.19 o 
  -6  12   1      661.93      747.96     33.80 o 
  -5  12   1      157.75      136.73     20.70 o 
  -4  12   1      614.99      659.94     31.60 o 
  -3  12   1     2069.40     2074.92     56.75 o 
  -2  12   1      123.45      116.80     24.38 o 
  -1  12   1      651.15      719.32     40.44 o 
   0  12   1      456.29      425.41     34.62 o 
   1  12   1      361.79      397.17     35.36 o 
   2  12   1       23.53       -0.07     23.87 o 
 -13  13   1       33.22        0.00     23.30 o 
 -12  13   1      237.06      231.78     31.18 o 
 -11  13   1        6.52      -24.90     20.11 o 
 -10  13   1      701.46      779.56     40.16 o 
  -9  13   1      289.81      323.57     24.50 o 
  -8  13   1     1466.80     1536.28     42.06 o 
  -7  13   1      378.24      351.01     33.81 o 
  -6  13   1      594.98      640.41     32.39 o 
  -5  13   1      112.93       69.14     19.55 o 
  -4  13   1      262.56      238.31     24.64 o 
  -3  13   1        7.99       -8.35     20.50 o 
  -2  13   1      263.12      222.03     30.08 o 
  -1  13   1      386.09      399.54     35.35 o 
   0  13   1        3.06       -6.11     23.35 o 
 -12  14   1      107.85      122.16     28.56 o 
 -11  14   1       67.54       47.56     24.47 o 
 -10  14   1      142.24      115.49     22.43 o 
  -9  14   1       53.88       29.22     20.81 o 
  -8  14   1      348.00      320.97     33.17 o 
  -7  14   1      369.45      383.19     32.00 o 
  -6  14   1       97.39       68.15     19.96 o 
  -5  14   1      205.04      179.79     24.44 o 
  -4  14   1      313.26      341.68     42.17 o 
  -3  14   1      301.24      310.75     33.39 o 
  -2  14   1       16.76      -18.01     22.71 o 
 -10  15   1      576.80      648.44     47.71 o 
  -9  15   1      141.72      145.89     35.59 o 
  -8  15   1      384.91      414.45     28.86 o 
  -7  15   1      118.02      116.51     26.37 o 
  -6  15   1      320.38      351.16     37.83 o 
  -5  15   1        2.25       -6.21     24.30 o 
  -1   1   2     5941.49     5881.78     72.07 o 
   0   1   2    12047.48    12923.23    153.30 o 
   1   1   2     6108.66     6323.63     60.68 o 
  -3   2   2    10555.16    10764.87    100.32 o 
  -2   2   2     2959.68     2920.00     33.94 o 
  -1   2   2     6592.26     6860.12     68.01 o 
   0   2   2      708.10      715.67     11.58 o 
   1   2   2     8205.33     8455.10     74.32 o 
   2   2   2     5957.71     6204.08     54.87 o 
  -5   3   2     6268.66     6498.04     58.61 o 
  -4   3   2    14495.13    15165.82    132.81 o 
  -3   3   2     1157.28     1235.84     18.46 o 
  -2   3   2     9827.43    10217.67    103.57 o 
  -1   3   2     8436.24     8724.56     73.42 o 
   0   3   2    11128.90    11273.20     96.33 o 
   1   3   2     1675.25     1763.65     21.65 o 
   2   3   2    14354.27    14549.33    118.05 o 
   3   3   2     3125.62     3092.67     34.48 o 
  -7   4   2     3363.83     3269.30     36.91 o 
  -6   4   2     8469.73     8789.40     91.70 o 
  -5   4   2     5619.02     5763.41     58.40 o 
  -4   4   2       13.03        4.09      4.61 o 
  -3   4   2    14993.08    15880.49    142.61 o 
  -2   4   2     6172.03     6449.45     68.28 o 
  -1   4   2     1485.18     1517.00     18.29 o 
   0   4   2     2580.13     2530.94     28.78 o 
   1   4   2     1333.37     1324.22     19.95 o 
   2   4   2     2917.20     2930.64     34.76 o 
   3   4   2     3608.49     3521.37     38.83 o 
   4   4   2     5611.82     5715.28     64.68 o 
  -9   5   2     1460.06     1405.83     29.46 o 
  -8   5   2      138.19      115.74      9.93 o 
  -7   5   2     2054.46     1980.11     31.24 o 
  -6   5   2      222.91      200.51     12.42 o 
  -5   5   2     1473.05     1481.10     20.98 o 
  -4   5   2     5552.45     5554.23     58.61 o 
  -3   5   2     6139.51     6437.80     74.59 o 
  -2   5   2    14141.64    14648.61    147.15 o 
  -1   5   2     1380.76     1363.45     18.09 o 
   0   5   2    13197.01    13501.96    118.02 o 
   1   5   2      981.98      973.77     18.23 o 
   2   5   2     2426.07     2430.95     32.37 o 
   3   5   2      819.52      832.92     22.88 o 
   4   5   2     2482.43     2517.78     39.33 o 
   5   5   2      410.06      416.57     20.10 o 
 -11   6   2      194.69      172.15     16.91 o 
 -10   6   2     1292.49     1276.02     29.26 o 
  -9   6   2       61.12       51.99     11.31 o 
  -8   6   2     2076.70     2104.82     36.52 o 
  -7   6   2     2766.48     2749.11     41.81 o 
  -6   6   2     9523.06     9678.71    101.45 o 
  -5   6   2      244.54      221.11     11.62 o 
  -4   6   2     8398.57     8753.17     99.34 o 
  -3   6   2     3250.44     3314.95     51.31 o 
  -2   6   2     2969.98     2950.88     30.87 o 
  -1   6   2     1106.96     1081.53     17.69 o 
   0   6   2     1005.28     1033.76     19.08 o 
   1   6   2     3208.67     3275.35     39.49 o 
   2   6   2     1537.26     1502.26     30.01 o 
   3   6   2     2514.32     2496.99     50.10 o 
   4   6   2      610.02      587.37     22.78 o 
   5   6   2     1597.83     1619.62     36.96 o 
   6   6   2       97.21       87.56     17.65 o 
 -13   7   2      605.12      664.33     28.96 o 
 -12   7   2      344.36      378.62     22.70 o 
 -11   7   2     2030.86     1990.90     41.87 o 
 -10   7   2      633.36      614.31     24.48 o 
  -9   7   2      642.46      621.97     22.84 o 
  -8   7   2     1629.81     1597.89     32.46 o 
  -7   7   2        6.63        6.48      8.96 o 
  -6   7   2     2921.30     2822.77     34.46 o 
  -5   7   2     2232.50     2176.15     37.33 o 
  -4   7   2     3104.10     3023.78     46.78 o 
  -3   7   2     3443.69     3467.04     56.50 o 
  -2   7   2     2630.02     2663.04     32.99 o 
  -1   7   2     3223.35     3247.11     38.82 o 
   0   7   2     3632.21     3629.85     45.65 o 
   1   7   2     1618.14     1626.98     31.19 o 
   2   7   2      685.58      651.65     22.27 o 
   3   7   2      150.56      139.79     15.39 o 
   4   7   2      290.02      280.23     20.47 o 
   5   7   2      172.12      141.73     21.72 o 
   6   7   2      183.29      143.98     23.21 o 
   7   7   2      269.69      228.05     40.67 o 
 -15   8   2      206.18      202.38     31.08 o 
 -14   8   2       12.43       22.88     20.74 o 
 -13   8   2      227.35      228.79     23.95 o 
 -12   8   2     1247.13     1223.29     34.93 o 
 -11   8   2      490.92      497.43     25.18 o 
 -10   8   2     2175.03     2155.81     41.83 o 
  -9   8   2      245.76      257.69     21.22 o 
  -8   8   2     1431.97     1330.84     30.09 o 
  -7   8   2     1702.85     1722.37     29.46 o 
  -6   8   2     1976.25     1971.97     31.87 o 
  -5   8   2      124.45       94.79     13.54 o 
  -4   8   2     5567.52     5683.95     83.05 o 
  -3   8   2      783.58      749.18     20.99 o 
  -2   8   2     1575.54     1536.44     29.22 o 
  -1   8   2     1623.38     1623.21     33.57 o 
   0   8   2      122.14      122.66     14.91 o 
   1   8   2     1438.75     1442.50     31.81 o 
   2   8   2       80.86       71.86     14.19 o 
   3   8   2     2796.07     2786.68     58.21 o 
   4   8   2      263.14      254.09     24.09 o 
   5   8   2      882.27      940.98     36.15 o 
   6   8   2      333.87      354.10     29.92 o 
   7   8   2      221.41      224.74     28.08 o 
 -15   9   2      408.32      455.89     34.46 o 
 -14   9   2      753.73      845.24     40.33 o 
 -13   9   2      841.96      836.36     33.26 o 
 -12   9   2     1690.64     1614.61     40.32 o 
 -11   9   2      271.31      258.27     20.86 o 
 -10   9   2      135.43      112.35     16.33 o 
  -9   9   2       56.65       34.22     12.60 o 
  -8   9   2      239.22      227.65     15.33 o 
  -7   9   2      644.35      621.68     21.73 o 
  -6   9   2       55.57       33.28     12.90 o 
  -5   9   2     1572.78     1560.60     38.44 o 
  -4   9   2     2415.23     2445.87     49.10 o 
  -3   9   2     2456.89     2484.62     40.35 o 
  -2   9   2      691.05      674.59     21.29 o 
  -1   9   2     1247.98     1291.42     39.49 o 
   0   9   2     1617.71     1551.47     44.49 o 
   1   9   2      872.79      863.40     35.50 o 
   2   9   2      513.27      545.86     33.65 o 
   3   9   2      446.37      450.14     33.35 o 
   4   9   2      122.71       37.90     24.44 o 
   5   9   2       18.05       12.60     23.25 o 
   6   9   2      106.63       80.94     26.73 o 
 -15  10   2       25.88        0.98     25.30 o 
 -14  10   2      263.26      247.04     30.63 o 
 -13  10   2       90.89       27.68     19.02 o 
 -12  10   2      289.58      279.70     25.65 o 
 -11  10   2      840.66      749.56     31.83 o 
 -10  10   2      958.69      948.34     33.50 o 
  -9  10   2      147.15      125.88     18.41 o 
  -8  10   2     2121.12     2043.84     40.20 o 
  -7  10   2      694.11      654.31     22.52 o 
  -6  10   2     1186.59     1165.44     32.55 o 
  -5  10   2      451.38      444.17     25.82 o 
  -4  10   2      577.31      569.59     28.90 o 
  -3  10   2      161.83      148.82     16.59 o 
  -2  10   2       78.23       83.87     18.93 o 
  -1  10   2      912.76      892.88     35.80 o 
   0  10   2       84.44       77.73     20.49 o 
   1  10   2     1890.94     1868.58     53.46 o 
   2  10   2      904.67      864.67     39.36 o 
   3  10   2      593.28      677.81     39.86 o 
   4  10   2       86.45       71.24     26.04 o 
   5  10   2      520.62      513.84     48.97 o 
 -14  11   2      308.77      345.69     47.40 o 
 -13  11   2       32.92      -14.26     18.86 o 
 -12  11   2      501.47      522.69     31.93 o 
 -11  11   2        6.93      -14.71     15.52 o 
 -10  11   2      826.42      834.55     33.47 o 
  -9  11   2      314.12      290.46     21.12 o 
  -8  11   2      507.23      533.11     25.38 o 
  -7  11   2     2099.07     2119.45     45.70 o 
  -6  11   2      214.96      179.38     20.97 o 
  -5  11   2     1552.72     1601.62     35.23 o 
  -4  11   2      307.01      330.69     25.48 o 
  -3  11   2     2785.29     2879.39     55.15 o 
  -2  11   2      499.59      420.59     30.35 o 
  -1  11   2     1979.14     1987.48     54.89 o 
   0  11   2        5.37      -26.69     17.79 o 
   1  11   2      157.35      125.54     32.24 o 
   2  11   2        7.75        0.91     20.42 o 
   3  11   2       13.74        8.26     26.61 o 
 -14  12   2       73.33       48.87     25.51 o 
 -13  12   2      312.54      305.98     28.74 o 
 -12  12   2      339.83      375.01     29.27 o 
 -11  12   2      502.78      468.79     30.23 o 
 -10  12   2      294.79      294.40     26.67 o 
  -9  12   2     1719.70     1769.09     40.89 o 
  -8  12   2     1275.79     1191.81     36.74 o 
  -7  12   2      348.28      351.10     28.06 o 
  -6  12   2       90.18       59.96     19.70 o 
  -5  12   2      161.49      143.16     19.63 o 
  -4  12   2      244.25      247.03     23.38 o 
  -3  12   2      462.02      500.09     33.99 o 
  -2  12   2      907.57      954.23     40.80 o 
  -1  12   2      173.69      152.26     26.70 o 
   0  12   2      152.12      134.84     25.95 o 
   1  12   2      413.76      455.70     43.55 o 
   2  12   2      362.07      392.86     43.02 o 
 -13  13   2        0.13       -3.39     20.14 o 
 -12  13   2      333.03      361.87     30.60 o 
 -11  13   2       34.02       21.54     18.40 o 
 -10  13   2       85.63       62.81     17.63 o 
  -9  13   2      817.78      870.58     35.43 o 
  -8  13   2      223.09      205.46     22.73 o 
  -7  13   2      603.27      647.23     35.38 o 
  -6  13   2      186.98      155.43     21.70 o 
  -5  13   2      954.41     1050.92     37.03 o 
  -4  13   2      115.19       76.72     19.92 o 
  -3  13   2      635.18      749.38     41.76 o 
  -2  13   2        4.08      -21.58     19.52 o 
  -1  13   2      402.42      421.35     43.06 o 
   0  13   2      145.67      140.04     34.77 o 
 -12  14   2       80.39       69.36     22.83 o 
 -11  14   2      285.50      248.12     27.56 o 
 -10  14   2      250.23      260.59     26.15 o 
  -9  14   2      720.50      782.73     35.95 o 
  -8  14   2        9.15       -6.47     16.81 o 
  -7  14   2      262.60      287.79     26.95 o 
  -6  14   2      333.11      306.72     27.11 o 
  -5  14   2       24.37      -10.61     18.52 o 
  -4  14   2       99.66       83.56     25.40 o 
  -3  14   2       13.83        3.95     25.84 o 
  -2  14   2      349.15      414.93     43.92 o 
 -10  15   2       23.84       19.93     23.66 o 
  -9  15   2      379.51      364.09     42.46 o 
  -8  15   2      207.98      258.79     25.36 o 
  -7  15   2      214.03      270.28     34.25 o 
  -6  15   2      110.91      105.67     23.92 o 
  -5  15   2      531.08      571.41     58.88 o 
   0   0   3    32698.12    33971.20    506.12 o 
  -1   1   3    21879.10    22904.90    179.73 o 
   0   1   3      381.62      400.70      9.97 o 
   1   1   3      280.22      292.06      8.06 o 
  -3   2   3      492.30      471.92     11.22 o 
  -2   2   3     1055.55      927.78     15.37 o 
  -1   2   3      212.80      229.67      6.60 o 
   0   2   3    21036.01    21513.09    207.16 o 
   1   2   3     8298.12     8714.17     92.35 o 
   2   2   3     6672.78     6561.88     62.13 o 
  -5   3   3     1444.18     1433.09     21.32 o 
  -4   3   3     7286.64     7352.60     68.93 o 
  -3   3   3      135.88      130.63      7.60 o 
  -2   3   3      584.64      595.94     12.53 o 
  -1   3   3     8104.89     8537.32     73.27 o 
   0   3   3     2020.10     1929.96     24.58 o 
   1   3   3     2723.79     2614.18     29.65 o 
   2   3   3      382.25      361.01     14.36 o 
   3   3   3     8352.13     8416.33     75.35 o 
  -7   4   3     1850.39     1782.44     26.01 o 
  -6   4   3      896.08      908.00     17.33 o 
  -5   4   3     4021.22     3999.27     43.36 o 
  -4   4   3    10446.96    11084.56     96.64 o 
  -3   4   3     7630.57     7793.98     81.28 o 
  -2   4   3     7038.80     6966.94     73.16 o 
  -1   4   3     2703.09     2614.44     28.74 o 
   0   4   3     9701.37     9968.42     88.56 o 
   1   4   3     1306.65     1297.15     20.12 o 
   2   4   3     2318.41     2332.31     35.59 o 
   3   4   3     3115.22     3208.62     39.20 o 
   4   4   3     1569.22     1515.22     24.63 o 
  -9   5   3      422.85      451.42     19.29 o 
  -8   5   3     6912.35     7099.16     69.06 o 
  -7   5   3      119.84       95.90     10.15 o 
  -6   5   3     6331.34     6406.75     72.14 o 
  -5   5   3     2542.67     2647.25     32.38 o 
  -4   5   3     4138.93     4163.07     49.07 o 
  -3   5   3     1365.79     1355.22     22.44 o 
  -2   5   3      378.17      344.77     10.25 o 
  -1   5   3     1272.35     1224.91     20.88 o 
   0   5   3      644.41      597.72     14.22 o 
   1   5   3     6068.24     6087.45     61.57 o 
   2   5   3     1249.73     1237.25     22.21 o 
   3   5   3     5279.70     5315.31     65.96 o 
   4   5   3     1006.09     1018.97     27.05 o 
   5   5   3     3704.99     3755.60     56.67 o 
 -11   6   3      101.00       76.34     14.71 o 
 -10   6   3      455.54      459.98     21.08 o 
  -9   6   3     1762.68     1722.29     32.58 o 
  -8   6   3      506.51      529.04     18.69 o 
  -7   6   3     1049.49      973.32     23.73 o 
  -6   6   3     2288.26     2152.62     30.22 o 
  -5   6   3     6072.83     6099.89     65.87 o 
  -4   6   3     1027.97     1058.09     19.60 o 
  -3   6   3     8450.73     8575.18     92.29 o 
  -2   6   3     2326.73     2367.42     56.12 o 
  -1   6   3     6219.27     6196.40     73.45 o 
   0   6   3       16.46        4.90      6.67 o 
   1   6   3     2441.28     2414.16     32.85 o 
   2   6   3      523.30      480.14     19.64 o 
   3   6   3      397.22      360.99     19.16 o 
   4   6   3      432.88      440.08     22.76 o 
   5   6   3      765.91      770.79     29.92 o 
   6   6   3      798.18      821.82     29.62 o 
 -13   7   3      262.55      265.29     23.54 o 
 -12   7   3      679.33      705.95     27.54 o 
 -11   7   3       74.21      109.10     15.69 o 
 -10   7   3     1324.20     1331.74     32.66 o 
  -9   7   3     1771.01     1766.52     35.64 o 
  -8   7   3     1566.14     1495.98     31.47 o 
  -7   7   3     3892.51     3908.94     47.96 o 
  -6   7   3      982.77      852.34     17.62 o 
  -5   7   3      100.39       68.13     11.16 o 
  -4   7   3     2005.61     2047.06     39.85 o 
  -3   7   3     3123.48     3165.17     44.88 o 
  -2   7   3     1312.23     1368.60     22.55 o 
  -1   7   3     2525.40     2464.82     50.39 o 
   0   7   3     1217.94     1168.76     22.23 o 
   1   7   3     2115.00     2120.50     36.58 o 
   2   7   3     2504.88     2475.27     41.73 o 
   3   7   3     1573.96     1604.93     34.94 o 
   4   7   3     1268.16     1259.13     33.12 o 
   5   7   3      414.85      440.56     25.69 o 
   6   7   3      238.70      241.99     22.85 o 
   7   7   3       10.21        5.17     16.88 o 
 -15   8   3       31.09       41.87     30.98 o 
 -14   8   3     1121.89     1122.64     41.07 o 
 -13   8   3       96.31       67.38     19.10 o 
 -12   8   3     1249.22     1273.17     35.84 o 
 -11   8   3      296.02      281.70     21.34 o 
 -10   8   3      241.46      230.86     18.52 o 
  -9   8   3      668.98      666.74     24.12 o 
  -8   8   3      912.98      849.21     24.78 o 
  -7   8   3     1552.04     1462.20     25.39 o 
  -6   8   3      461.30      462.41     20.45 o 
  -5   8   3     6704.11     6957.12     97.94 o 
  -4   8   3     1578.46     1554.08     38.76 o 
  -3   8   3     5232.36     5241.99     63.16 o 
  -2   8   3      505.65      479.68     15.77 o 
  -1   8   3     2159.68     2191.42     35.15 o 
   0   8   3        4.18       -8.44     10.35 o 
   1   8   3      204.83      219.76     16.17 o 
   2   8   3      578.95      598.05     23.60 o 
   3   8   3      318.82      326.00     21.53 o 
   4   8   3     1715.54     1672.75     39.69 o 
   5   8   3       50.19        5.43     16.31 o 
   6   8   3      283.01      319.51     31.23 o 
   7   8   3      248.23      278.04     37.25 o 
 -15   9   3       87.77       55.47     26.57 o 
 -14   9   3      148.26       81.25     20.38 o 
 -13   9   3      342.31      352.06     25.18 o 
 -12   9   3      872.54      851.59     31.23 o 
 -11   9   3     1440.11     1394.10     35.90 o 
 -10   9   3      392.08      366.27     21.76 o 
  -9   9   3     1175.32     1208.51     30.69 o 
  -8   9   3      730.24      672.95     20.82 o 
  -7   9   3     1699.04     1735.59     31.54 o 
  -6   9   3     1754.21     1759.26     41.41 o 
  -5   9   3      417.26      390.38     24.07 o 
  -4   9   3      991.63      981.23     29.76 o 
  -3   9   3      427.42      447.44     19.46 o 
  -2   9   3     2450.13     2407.69     44.73 o 
  -1   9   3      234.13      199.01     24.50 o 
   0   9   3     1629.81     1686.06     45.94 o 
   1   9   3     1048.19     1040.02     43.20 o 
   2   9   3      973.41      949.83     32.65 o 
   3   9   3      694.28      640.75     60.60 o 
   4   9   3      637.34      674.09     41.71 o 
   5   9   3       30.72       19.14     27.05 o 
   6   9   3       22.93      -35.56     23.71 o 
 -15  10   3      188.03      167.89     30.78 o 
 -14  10   3      343.87      358.17     33.04 o 
 -13  10   3       30.09       11.19     18.40 o 
 -12  10   3      350.75      343.36     27.40 o 
 -11  10   3       64.94       35.26     17.88 o 
 -10  10   3      587.59      537.31     31.94 o 
  -9  10   3      391.79      351.11     24.10 o 
  -8  10   3      233.93      234.61     18.07 o 
  -7  10   3     1294.75     1276.37     30.36 o 
  -6  10   3      510.77      520.29     41.68 o 
  -5  10   3     3674.13     3702.95     66.49 o 
  -4  10   3      391.05      363.87     19.52 o 
  -3  10   3     1467.84     1498.32     32.49 o 
  -2  10   3      520.69      517.88     38.50 o 
  -1  10   3     1075.57     1087.01     38.86 o 
   0  10   3        0.38      -24.85     16.57 o 
   1  10   3      414.26      386.57     31.09 o 
   2  10   3      495.71      520.99     73.34 o 
   3  10   3       51.29       32.97     32.27 o 
   4  10   3      347.97      319.60     39.59 o 
   5  10   3      114.61       95.18     33.42 o 
 -14  11   3       11.04      -10.61     19.63 o 
 -13  11   3      762.53      866.64     39.28 o 
 -12  11   3       33.44       -9.22     16.89 o 
 -11  11   3      633.35      642.14     32.97 o 
 -10  11   3       75.31       40.91     18.42 o 
  -9  11   3     1447.78     1354.48     34.97 o 
  -8  11   3      277.60      262.42     21.14 o 
  -7  11   3       66.33       60.70     18.15 o 
  -6  11   3      124.63       76.62     18.92 o 
  -5  11   3      767.78      839.24     26.47 o 
  -4  11   3     1213.68     1232.58     31.70 o 
  -3  11   3      307.44      285.59     26.08 o 
  -2  11   3      922.46      906.10     37.36 o 
  -1  11   3      417.99      420.72     32.00 o 
   0  11   3      743.73      778.20     39.70 o 
   1  11   3      134.41       86.72     27.61 o 
   2  11   3      625.32      625.70     72.52 o 
   3  11   3       44.17       51.13     30.03 o 
 -14  12   3      210.46      167.98     26.98 o 
 -13  12   3       82.51       41.75     20.55 o 
 -12  12   3      232.82      228.96     25.05 o 
 -11  12   3       39.43       -8.08     17.76 o 
 -10  12   3      334.47      295.53     25.80 o 
  -9  12   3      885.76      851.43     32.16 o 
  -8  12   3     1229.70     1204.72     36.74 o 
  -7  12   3      700.51      725.26     33.70 o 
  -6  12   3      736.34      752.86     27.55 o 
  -5  12   3      409.57      466.89     30.91 o 
  -4  12   3     1723.32     1770.23     44.37 o 
  -3  12   3      721.50      745.56     36.72 o 
  -2  12   3      508.18      497.64     34.76 o 
  -1  12   3      145.19       99.51     29.77 o 
   0  12   3      100.82       64.90     28.35 o 
   1  12   3       12.87      -31.07     24.26 o 
   2  12   3      105.72       92.57     30.44 o 
 -13  13   3      543.16      536.70     35.18 o 
 -12  13   3       81.61       70.14     22.55 o 
 -11  13   3      746.33      809.00     37.22 o 
 -10  13   3       31.65       15.18     17.10 o 
  -9  13   3      313.60      408.39     31.14 o 
  -8  13   3      103.44       93.08     19.55 o 
  -7  13   3      244.75      264.98     22.15 o 
  -6  13   3      246.26      235.26     24.12 o 
  -5  13   3       42.68       22.08     17.97 o 
  -4  13   3      649.93      705.96     46.15 o 
  -3  13   3       52.38       49.60     26.15 o 
  -2  13   3      640.24      747.37     51.96 o 
  -1  13   3       10.70        3.51     25.50 o 
   0  13   3      412.89      513.08     61.43 o 
 -12  14   3      212.51      143.70     30.79 o 
 -11  14   3       10.75      -30.01     20.01 o 
 -10  14   3      324.63      389.20     28.44 o 
  -9  14   3      160.21      152.91     22.53 o 
  -8  14   3     1159.65     1229.58     40.07 o 
  -7  14   3       11.40       18.32     21.11 o 
  -6  14   3      315.15      335.88     28.93 o 
  -5  14   3       27.40        0.95     20.40 o 
  -4  14   3      354.72      274.83     37.20 o 
  -3  14   3       44.80       61.90     29.72 o 
  -2  14   3      113.22      101.36     33.20 o 
 -10  15   3      196.52      162.69     26.15 o 
  -9  15   3       79.09       72.62     22.48 o 
  -8  15   3       29.53        1.67     24.00 o 
  -7  15   3      243.62      252.31     35.93 o 
  -6  15   3       33.95       -9.42     23.15 o 
  -5  15   3      120.96      153.68     43.28 o 
  -1   1   4     2016.97     2018.48     23.09 o 
   0   1   4     1916.85     2086.56     29.83 o 
   1   1   4    11561.46    11943.32    105.98 o 
  -3   2   4    12497.42    12683.81    112.99 o 
  -2   2   4      921.43      899.82     14.27 o 
  -1   2   4    11748.11    12322.60    126.02 o 
   0   2   4     6895.69     7016.40     82.65 o 
   1   2   4     5272.97     5324.08     80.36 o 
   2   2   4     6264.48     6378.62     70.66 o 
  -5   3   4     9303.11     9292.66     85.08 o 
  -4   3   4     1768.06     1873.92     26.08 o 
  -3   3   4    12792.71    12639.20    127.81 o 
  -2   3   4    12521.76    12836.13    113.77 o 
  -1   3   4     6049.87     6209.64     65.39 o 
   0   3   4      130.11      118.87      7.07 o 
   1   3   4     4959.89     5081.00     54.57 o 
   2   3   4     1209.82     1183.90     28.95 o 
   3   3   4      754.16      731.17     16.87 o 
  -7   4   4     3916.54     3868.05     42.77 o 
  -6   4   4     1889.07     2058.68     27.09 o 
  -5   4   4     5476.12     5798.43     58.73 o 
  -4   4   4      510.38      501.17     14.21 o 
  -3   4   4     1682.23     1768.21     26.41 o 
  -2   4   4     6206.09     6363.66     58.17 o 
  -1   4   4     5213.16     5378.21     55.83 o 
   0   4   4     8285.04     8567.53     90.71 o 
   1   4   4     6100.17     6262.62     67.11 o 
   2   4   4     4043.09     4072.21     46.18 o 
   3   4   4     3886.94     3936.66     46.27 o 
   4   4   4     4310.10     4375.03     51.46 o 
  -9   5   4     2158.01     2084.06     35.80 o 
  -8   5   4       30.44       32.89      8.86 o 
  -7   5   4     3202.13     3039.01     36.91 o 
  -6   5   4     2997.46     3289.27     39.28 o 
  -5   5   4     9273.66     9652.57     94.24 o 
  -4   5   4     5716.99     6131.65     72.78 o 
  -3   5   4     9054.90     9135.22     98.23 o 
  -2   5   4     1175.32     1152.58     18.64 o 
  -1   5   4     6485.02     6735.24     69.18 o 
   0   5   4     2868.44     3048.23     39.00 o 
   1   5   4     3259.05     3367.97     39.49 o 
   2   5   4      987.57      969.38     20.33 o 
   3   5   4      281.22      329.15     14.66 o 
   4   5   4     2511.17     2507.95     42.66 o 
   5   5   4      397.34      390.46     21.35 o 
 -11   6   4     2356.95     2354.95     45.52 o 
 -10   6   4      856.61      809.87     24.73 o 
  -9   6   4     2414.79     2394.95     38.90 o 
  -8   6   4      426.49      434.66     16.15 o 
  -7   6   4     1768.29     1828.33     47.86 o 
  -6   6   4        0.99       -5.48      6.54 o 
  -5   6   4     2796.87     3043.71     42.48 o 
  -4   6   4     1664.90     1779.21     29.40 o 
  -3   6   4      746.80      689.17     22.27 o 
  -2   6   4     4166.07     4206.81     44.88 o 
  -1   6   4     3163.65     3217.29     41.72 o 
   0   6   4     3853.01     3823.55     43.76 o 
   1   6   4     1099.46     1080.82     21.43 o 
   2   6   4     6238.74     6518.35     77.35 o 
   3   6   4      164.40      165.60     18.62 o 
   4   6   4     1232.79     1208.37     30.98 o 
   5   6   4       38.12       25.62     14.77 o 
   6   6   4      335.61      312.85     23.47 o 
 -13   7   4      394.40      390.20     26.32 o 
 -12   7   4      410.16      392.60     22.94 o 
 -11   7   4      109.23       94.94     15.03 o 
 -10   7   4      199.94      181.40     17.68 o 
  -9   7   4     1726.83     1677.33     35.40 o 
  -8   7   4     1540.82     1581.91     32.63 o 
  -7   7   4     4718.94     4661.55     53.34 o 
  -6   7   4     1648.27     1664.93     25.41 o 
  -5   7   4     2989.07     2862.98     41.14 o 
  -4   7   4     3735.33     3703.86     49.41 o 
  -3   7   4     3927.43     4052.97     44.66 o 
  -2   7   4     1046.46     1071.42     23.51 o 
  -1   7   4     1042.64      998.99     22.30 o 
   0   7   4      668.47      701.78     21.56 o 
   1   7   4      627.92      605.84     20.90 o 
   2   7   4      854.89      828.16     24.52 o 
   3   7   4      843.66      819.46     26.09 o 
   4   7   4     1153.19     1150.87     47.57 o 
   5   7   4      254.25      268.03     22.17 o 
   6   7   4     1701.52     1770.30     42.95 o 
   7   7   4      431.51      499.19     46.31 o 
 -15   8   4      126.24      113.42     24.23 o 
 -14   8   4       51.05       47.37     23.35 o 
 -13   8   4     1247.23     1306.43     37.89 o 
 -12   8   4      111.02       86.38     17.99 o 
 -11   8   4     1435.58     1437.69     36.30 o 
 -10   8   4      442.33      396.06     22.09 o 
  -9   8   4     1912.35     2032.61     39.04 o 
  -8   8   4      178.30      195.04     15.98 o 
  -7   8   4     1416.84     1467.92     28.42 o 
  -6   8   4      417.65      373.73     21.56 o 
  -5   8   4       40.57       37.82     12.84 o 
  -4   8   4     4326.64     4381.55     55.85 o 
  -3   8   4      302.28      312.99     17.87 o 
  -2   8   4     6368.60     6741.19     83.77 o 
  -1   8   4      611.80      578.49     18.94 o 
   0   8   4     2711.45     2852.14     49.10 o 
   1   8   4     1087.67     1102.32     31.10 o 
   2   8   4      398.81      423.38     24.23 o 
   3   8   4      110.89       66.80     17.92 o 
   4   8   4      709.98      718.52     29.41 o 
   5   8   4       54.83       25.43     20.50 o 
   6   8   4       50.27       53.49     23.66 o 
   7   8   4      190.02      178.00     35.13 o 
 -15   9   4      373.79      308.82     34.23 o 
 -14   9   4      147.68      127.12     21.61 o 
 -13   9   4      216.20      201.48     22.90 o 
 -12   9   4      185.53      162.57     20.34 o 
 -11   9   4      291.56      264.43     29.78 o 
 -10   9   4     1223.38     1171.27     37.87 o 
  -9   9   4      621.35      554.09     24.13 o 
  -8   9   4     1798.40     1834.11     33.48 o 
  -7   9   4     1738.26     1756.33     33.78 o 
  -6   9   4     2269.39     2250.20     48.08 o 
  -5   9   4     2066.71     2048.29     45.26 o 
  -4   9   4     2563.70     2624.36     41.81 o 
  -3   9   4      174.62      156.57     14.45 o 
  -2   9   4      819.00      791.30     36.25 o 
  -1   9   4     1092.47     1134.82     36.52 o 
   0   9   4       47.27       27.83     16.43 o 
   1   9   4      447.10      447.26     29.60 o 
   2   9   4      411.96      380.26     25.21 o 
   3   9   4      809.07      817.31     49.69 o 
   4   9   4      172.08      151.30     25.35 o 
   5   9   4      557.75      551.80     37.70 o 
   6   9   4       99.88       91.75     33.94 o 
 -14  10   4      206.95      156.72     24.84 o 
 -13  10   4      478.69      554.70     29.80 o 
 -12  10   4       20.50       -7.33     18.09 o 
 -11  10   4     1031.69      969.94     34.70 o 
 -10  10   4      144.59      110.55     19.69 o 
  -9  10   4     1186.81     1186.57     35.71 o 
  -8  10   4      451.28      423.85     23.27 o 
  -7  10   4      165.69      127.46     24.77 o 
  -6  10   4      902.37      879.50     32.24 o 
  -5  10   4      383.29      355.72     19.51 o 
  -4  10   4     1257.23     1254.26     29.89 o 
  -3  10   4      816.79      800.60     27.46 o 
  -2  10   4      404.88      435.16     28.21 o 
  -1  10   4      415.04      391.66     28.27 o 
   0  10   4     1435.66     1468.21     51.76 o 
   1  10   4      130.04      147.43     27.95 o 
   2  10   4      856.16      858.21     47.07 o 
   3  10   4       63.33       47.46     26.46 o 
   4  10   4      172.99      128.74     32.16 o 
 -14  11   4       68.96       78.56     22.71 o 
 -13  11   4       40.00       13.25     19.06 o 
 -12  11   4      398.14      347.93     27.82 o 
 -11  11   4        0.37      -18.17     16.24 o 
 -10  11   4     1008.10      949.70     34.81 o 
  -9  11   4      307.17      273.85     22.04 o 
  -8  11   4     1511.37     1453.21     37.81 o 
  -7  11   4       91.22       72.98     22.87 o 
  -6  11   4     2331.54     2374.01     63.93 o 
  -5  11   4       48.26       37.81     13.84 o 
  -4  11   4     1114.74     1107.02     29.77 o 
  -3  11   4      110.54      102.36     21.38 o 
  -2  11   4      433.92      396.27     34.84 o 
  -1  11   4      109.50       82.67     26.31 o 
   0  11   4       92.57       77.54     26.88 o 
   1  11   4      349.31      372.55     48.41 o 
   2  11   4      101.85       58.61     28.75 o 
   3  11   4      516.16      481.98     44.73 o 
 -14  12   4      230.98      276.80     30.31 o 
 -13  12   4      320.98      350.40     30.86 o 
 -12  12   4      444.79      433.76     30.76 o 
 -11  12   4      408.80      428.21     33.03 o 
 -10  12   4       34.30        2.86     19.59 o 
  -9  12   4      174.74      225.77     22.24 o 
  -8  12   4      102.34      116.37     18.95 o 
  -7  12   4      455.38      475.78     30.44 o 
  -6  12   4      289.13      306.00     21.65 o 
  -5  12   4      240.13      219.17     19.57 o 
  -4  12   4      694.34      710.53     37.05 o 
  -3  12   4      762.86      784.20     46.60 o 
  -2  12   4      861.86      851.85     47.56 o 
  -1  12   4      378.94      366.30     39.19 o 
   0  12   4      264.27      346.31     38.81 o 
   1  12   4      191.35      206.30     39.43 o 
   2  12   4       19.41       -9.35     28.10 o 
 -13  13   4       28.89      -27.60     21.55 o 
 -12  13   4      335.72      341.25     31.86 o 
 -11  13   4       39.12       27.61     21.30 o 
 -10  13   4      450.52      502.02     30.63 o 
  -9  13   4      211.89      197.88     24.10 o 
  -8  13   4     1174.72     1255.69    102.58 o 
  -7  13   4      378.30      393.99     26.48 o 
  -6  13   4     1740.05     1847.85     46.91 o 
  -5  13   4       57.36       60.48     21.52 o 
  -4  13   4      183.85      201.60     32.21 o 
  -3  13   4       60.41       42.24     27.14 o 
  -2  13   4      102.32      154.99     31.73 o 
  -1  13   4      191.79      172.71     34.22 o 
   0  13   4       80.24       60.56     32.22 o 
 -12  14   4      231.81      263.03     31.10 o 
 -11  14   4       67.99       27.57     23.41 o 
 -10  14   4      224.20      246.03     25.84 o 
  -9  14   4      137.77      148.07     22.69 o 
  -8  14   4       44.13       43.23     19.68 o 
  -7  14   4      413.73      453.44     39.43 o 
  -6  14   4       51.13       43.22     22.74 o 
  -5  14   4      614.09      742.90     51.15 o 
  -4  14   4      176.23      158.49     32.86 o 
  -3  14   4      498.03      492.78     45.16 o 
  -2  14   4       20.36       25.78     29.16 o 
  -9  15   4      405.49      426.24     28.37 o 
  -8  15   4      101.04      131.89     31.46 o 
  -7  15   4      194.59      139.84     32.92 o 
  -6  15   4      106.65      127.68     33.10 o 
  -1   1   5      267.26      247.44      7.85 o 
   0   1   5    25693.87    26561.51    251.58 o 
   1   1   5     2831.15     2856.52     31.94 o 
  -3   2   5     3672.77     3661.96     38.54 o 
  -2   2   5       48.05       55.72      6.88 o 
  -1   2   5     2503.20     2532.56     36.71 o 
   0   2   5      928.33     1012.78     28.81 o 
   1   2   5      903.62      845.37     16.27 o 
   2   2   5     2758.97     2695.57     36.55 o 
  -5   3   5     1813.64     1845.29     30.47 o 
  -4   3   5     2918.41     2800.90     31.02 o 
  -3   3   5      244.86      221.33      9.69 o 
  -2   3   5     3803.60     3822.16     40.26 o 
  -1   3   5      958.01      886.38     16.31 o 
   0   3   5    19152.76    19983.97    196.45 o 
   1   3   5      947.90      913.02     20.48 o 
   2   3   5     5643.03     5526.75     59.65 o 
   3   3   5      786.53      773.43     18.87 o 
  -7   4   5     2165.91     2045.47     30.89 o 
  -6   4   5    10311.99    10873.66    108.12 o 
  -5   4   5     6464.32     6790.65     59.65 o 
  -4   4   5      188.49      143.92      8.58 o 
  -3   4   5     2936.28     2894.87     38.07 o 
  -2   4   5     2760.74     2677.09     30.06 o 
  -1   4   5      847.37      802.98     26.82 o 
   0   4   5     2122.56     2333.53     35.51 o 
   1   4   5     1425.86     1596.17     25.55 o 
   2   4   5     1296.23     1307.27     24.06 o 
   3   4   5     9050.42     9401.28     97.27 o 
   4   4   5     1572.95     1500.38     27.16 o 
  -9   5   5     2897.60     2813.81     46.04 o 
  -8   5   5       39.47       32.20      9.34 o 
  -7   5   5      632.30      617.83     17.61 o 
  -6   5   5     1363.49     1336.97     23.87 o 
  -5   5   5       68.97       57.97      7.33 o 
  -4   5   5     6370.94     6546.41     81.07 o 
  -3   5   5     1785.25     1891.05     24.93 o 
  -2   5   5     5190.95     5030.35     50.80 o 
  -1   5   5     1297.06     1452.79     24.06 o 
   0   5   5     5845.26     5962.09     69.09 o 
   1   5   5     2898.40     2954.93     40.28 o 
   2   5   5     5974.77     6238.58     70.77 o 
   3   5   5      479.42      465.95     17.08 o 
   4   5   5      986.37      978.96     26.98 o 
   5   5   5      137.09      154.38     18.88 o 
 -11   6   5      113.68       75.14     16.00 o 
 -10   6   5     1403.18     1413.48     31.18 o 
  -9   6   5      237.09      240.77     16.14 o 
  -8   6   5     4967.31     5159.22     56.31 o 
  -7   6   5     2925.05     3020.58     67.23 o 
  -6   6   5     4624.53     4559.55     48.62 o 
  -5   6   5     1387.66     1337.48     25.61 o 
  -4   6   5     9831.09    10563.64    114.10 o 
  -3   6   5      858.25      830.12     18.98 o 
  -2   6   5     1318.85     1322.13     23.73 o 
  -1   6   5     3036.19     3149.51     41.03 o 
   0   6   5     3698.12     3882.43     48.91 o 
   1   6   5     2870.01     2977.40     42.44 o 
   2   6   5      511.04      520.51     19.75 o 
   3   6   5     2063.60     2098.01     38.32 o 
   4   6   5      264.48      293.90     19.84 o 
   5   6   5     1237.56     1216.25     32.94 o 
   6   6   5      465.56      517.92     26.97 o 
 -13   7   5      622.99      654.95     34.26 o 
 -12   7   5     1097.35     1072.82     33.49 o 
 -11   7   5      558.38      534.46     24.31 o 
 -10   7   5      120.74      100.96     14.65 o 
  -9   7   5     1317.62     1203.59     30.50 o 
  -8   7   5      544.55      477.80     24.81 o 
  -7   7   5      227.30      202.48     12.91 o 
  -6   7   5     2916.55     2916.81     43.11 o 
  -5   7   5      611.13      587.42     17.96 o 
  -4   7   5     2148.51     2062.44     28.71 o 
  -3   7   5     8916.24     9229.54     99.50 o 
  -2   7   5     6059.18     6399.91     71.14 o 
  -1   7   5     3007.03     3145.24     42.91 o 
   0   7   5     1746.84     1760.39     30.92 o 
   1   7   5     1315.70     1316.45     32.12 o 
   2   7   5      104.19       86.07     13.57 o 
   3   7   5      422.76      427.05     21.79 o 
   4   7   5        5.19       -6.25     13.09 o 
   5   7   5      885.61      809.09     33.32 o 
   6   7   5        5.86       -7.21     17.70 o 
   7   7   5      588.31      601.17     35.34 o 
 -15   8   5      175.99      198.13     27.40 o 
 -14   8   5       23.49       -5.30     19.51 o 
 -13   8   5      230.90      236.93     27.52 o 
 -12   8   5      990.89      938.01     31.77 o 
 -11   8   5        2.87      -19.64     13.09 o 
 -10   8   5      835.93      833.02     27.80 o 
  -9   8   5      496.53      454.56     24.37 o 
  -8   8   5     3255.68     3309.82     55.32 o 
  -7   8   5      508.79      491.42     30.00 o 
  -6   8   5     4981.60     5292.00     80.22 o 
  -5   8   5       40.66       26.62     12.62 o 
  -4   8   5     1617.55     1535.95     29.88 o 
  -3   8   5      447.65      444.43     18.50 o 
  -2   8   5      467.85      492.26     17.97 o 
  -1   8   5     1382.75     1410.13     28.12 o 
   0   8   5      312.87      326.63     19.73 o 
   1   8   5      842.51      814.58     27.47 o 
   2   8   5      529.17      570.40     27.16 o 
   3   8   5     2024.21     1992.15     51.89 o 
   4   8   5       40.44       22.12     19.26 o 
   5   8   5     1317.91     1445.89     69.08 o 
   6   8   5       13.85        3.77     21.32 o 
   7   8   5       87.91       69.13     26.22 o 
 -14   9   5      457.66      512.14     37.00 o 
 -13   9   5      215.48      160.75     21.78 o 
 -12   9   5      726.00      750.84     33.81 o 
 -11   9   5      298.01      249.49     21.34 o 
 -10   9   5      137.33      154.89     20.77 o 
  -9   9   5      367.98      313.61     25.00 o 
  -8   9   5      500.55      487.05     28.38 o 
  -7   9   5     1285.04     1235.50     31.48 o 
  -6   9   5      268.53      271.08     35.14 o 
  -5   9   5     2959.53     2902.47     44.80 o 
  -4   9   5     1006.34      957.27     25.06 o 
  -3   9   5     2035.98     2107.24     41.87 o 
  -2   9   5       85.14       68.10     13.68 o 
  -1   9   5      818.16      731.12     30.31 o 
   0   9   5     1611.26     1656.88     45.32 o 
   1   9   5      608.50      612.75     40.15 o 
   2   9   5      212.29      214.58     30.27 o 
   3   9   5      210.68      215.26     25.65 o 
   4   9   5      284.57      264.33     31.70 o 
   5   9   5       50.24       32.54     23.42 o 
 -14  10   5      159.29      153.05     25.45 o 
 -13  10   5      202.40      198.81     22.09 o 
 -12  10   5      658.58      703.65     31.77 o 
 -11  10   5       47.49       31.72     16.90 o 
 -10  10   5     1417.20     1309.53     37.03 o 
  -9  10   5      158.98      159.68     16.50 o 
  -8  10   5      857.64      812.73     28.01 o 
  -7  10   5      160.80      112.80     22.29 o 
  -6  10   5     1320.28     1333.57     39.05 o 
  -5  10   5      115.02      139.17     15.10 o 
  -4  10   5      237.13      247.34     20.63 o 
  -3  10   5      402.30      408.58     22.90 o 
  -2  10   5      519.73      571.30     30.70 o 
  -1  10   5      593.30      610.95     39.75 o 
   0  10   5       32.80       22.27     21.28 o 
   1  10   5     1024.49      965.54     47.56 o 
   2  10   5      217.65      188.39     30.45 o 
   3  10   5      484.54      509.08     42.48 o 
   4  10   5      298.49      292.24     44.36 o 
 -14  11   5      668.70      694.24     49.54 o 
 -13  11   5        2.07      -29.92     19.95 o 
 -12  11   5      405.46      438.75     33.72 o 
 -11  11   5       94.67       60.04     20.74 o 
 -10  11   5       44.73       32.52     18.94 o 
  -9  11   5      302.48      261.08     21.51 o 
  -8  11   5        4.26      -12.16     13.69 o 
  -7  11   5      560.26      568.15     35.74 o 
  -6  11   5      106.82       74.70     16.09 o 
  -5  11   5     1126.77     1137.63     30.71 o 
  -4  11   5        3.80      -10.14     12.48 o 
  -3  11   5     2077.09     2090.86     64.56 o 
  -2  11   5      202.23      183.24     28.64 o 
  -1  11   5     1004.04     1028.31     49.46 o 
   0  11   5       38.95       26.81     23.51 o 
   1  11   5      115.46       48.01     36.72 o 
   2  11   5       59.91       26.71     25.82 o 
   3  11   5       55.19       25.87     28.03 o 
 -13  12   5      251.93      216.27     36.26 o 
 -12  12   5      436.79      388.92     33.67 o 
 -11  12   5      411.92      325.35     35.32 o 
 -10  12   5      690.66      689.75     32.93 o 
  -9  12   5      715.90      808.49     32.49 o 
  -8  12   5      983.88      983.11     33.47 o 
  -7  12   5     1040.00     1008.91     33.30 o 
  -6  12   5      468.49      569.14     28.73 o 
  -5  12   5      886.89      881.30     31.96 o 
  -4  12   5       34.77        8.21     22.29 o 
  -3  12   5      203.44      201.09     31.40 o 
  -2  12   5      238.03      280.80     38.29 o 
  -1  12   5      124.98      110.49     42.35 o 
   0  12   5      106.36       86.21     29.64 o 
   1  12   5      232.74      222.42     36.17 o 
 -13  13   5        0.55      -17.37     22.47 o 
 -12  13   5      253.16      232.74     29.30 o 
 -11  13   5        4.09      -29.82     19.88 o 
 -10  13   5      211.29      177.74     23.33 o 
  -9  13   5      198.28      232.53     27.67 o 
  -8  13   5      225.36      235.48     23.44 o 
  -7  13   5      643.59      732.07     38.66 o 
  -6  13   5        3.42      -26.14     18.81 o 
  -5  13   5     1349.62     1450.48     57.76 o 
  -4  13   5      296.14      301.08     40.20 o 
  -3  13   5      474.74      589.14     46.49 o 
  -2  13   5       59.66       11.53     26.09 o 
  -1  13   5      232.46      211.58     42.77 o 
   0  13   5        2.78      -28.19     27.93 o 
 -11  14   5      641.73      671.42     47.12 o 
 -10  14   5      164.11      216.16     32.94 o 
  -9  14   5      485.33      570.18     36.72 o 
  -8  14   5       29.71       17.47     20.25 o 
  -7  14   5      598.52      622.72     78.78 o 
  -6  14   5       15.82       -5.32     20.68 o 
  -5  14   5       49.55       90.10     30.41 o 
  -4  14   5      294.65      235.79     36.85 o 
  -3  14   5       57.99       59.44     31.10 o 
  -8  15   5      182.54      142.00     31.58 o 
  -7  15   5       80.29      103.11     31.13 o 
   0   0   6      271.01      281.91     15.57 o 
  -1   1   6     5286.15     5351.12     53.85 o 
   0   1   6     1140.31     1194.31     22.06 o 
   1   1   6     1891.64     1794.53     23.41 o 
  -3   2   6     1845.84     1811.46     28.30 o 
  -2   2   6    20542.02    21270.62    188.59 o 
  -1   2   6     1962.08     1904.98     25.50 o 
   0   2   6     1780.07     1665.05     39.72 o 
   1   2   6     7925.51     8312.83     88.91 o 
   2   2   6     3907.03     3849.54     48.64 o 
  -5   3   6      196.26      193.62     11.88 o 
  -4   3   6     3304.33     3283.38     37.30 o 
  -3   3   6     1367.74     1367.01     18.89 o 
  -2   3   6     1781.88     1723.98     51.07 o 
  -1   3   6     8138.56     8399.34     89.33 o 
   0   3   6      223.70      276.68     14.33 o 
   1   3   6    11899.28    12398.28    129.17 o 
   2   3   6      632.41      600.72     17.18 o 
   3   3   6     6208.16     6349.04     76.58 o 
  -7   4   6     1801.49     1764.35     34.35 o 
  -6   4   6      883.83      893.68     18.30 o 
  -5   4   6     3528.95     3642.89     39.98 o 
  -4   4   6     5346.93     5589.19     66.03 o 
  -3   4   6     3086.36     3016.83     36.17 o 
  -2   4   6     4029.47     3952.84     48.66 o 
  -1   4   6    12186.69    12926.98    140.42 o 
   0   4   6     5712.81     5540.03     60.12 o 
   1   4   6      918.19      887.10     23.81 o 
   2   4   6     1659.86     1743.04     28.76 o 
   3   4   6     1012.17     1000.41     22.88 o 
   4   4   6     1321.63     1348.59     27.84 o 
  -9   5   6       90.86      109.45     15.31 o 
  -8   5   6     5569.91     5524.60     75.57 o 
  -7   5   6      630.45      572.42     18.08 o 
  -6   5   6     5463.81     5626.83     58.63 o 
  -5   5   6      437.05      454.28     15.81 o 
  -4   5   6     3420.96     3503.43     58.55 o 
  -3   5   6      236.81      267.75     11.35 o 
  -2   5   6      559.89      543.94     15.00 o 
  -1   5   6     1073.26     1089.29     20.37 o 
   0   5   6     1763.50     1874.15     29.23 o 
   1   5   6     2625.09     2510.74     36.55 o 
   2   5   6      567.78      567.17     18.20 o 
   3   5   6     3091.12     3108.69     63.20 o 
   4   5   6      535.82      524.66     24.04 o 
   5   5   6     2209.58     2231.83     46.43 o 
 -11   6   6      110.30       68.46     17.48 o 
 -10   6   6      194.07      176.87     19.16 o 
  -9   6   6      540.77      547.93     23.26 o 
  -8   6   6      596.03      574.17     18.90 o 
  -7   6   6     1486.39     1464.03     28.76 o 
  -6   6   6      402.78      384.49     13.51 o 
  -5   6   6     5441.98     5483.08     73.69 o 
  -4   6   6      785.23      753.32     16.78 o 
  -3   6   6     6297.13     6495.90     66.14 o 
  -2   6   6     1517.63     1547.41     26.51 o 
  -1   6   6     2640.12     2538.60     36.12 o 
   0   6   6      477.45      495.85     18.77 o 
   1   6   6      780.24      720.49     19.98 o 
   2   6   6      243.37      253.83     17.43 o 
   3   6   6       40.13       26.07     12.92 o 
   4   6   6     1244.67     1146.78     33.71 o 
   5   6   6      649.80      697.38     40.17 o 
   6   6   6      903.47      883.38     39.48 o 
 -13   7   6      391.31      397.21     32.57 o 
 -12   7   6      266.20      252.47     27.57 o 
 -11   7   6      465.35      495.73     46.00 o 
 -10   7   6     1077.25     1024.85     29.15 o 
  -9   7   6      918.19      926.03     29.70 o 
  -8   7   6     3512.16     3531.34     57.35 o 
  -7   7   6      684.29      643.66     18.97 o 
  -6   7   6     1521.95     1503.36     29.51 o 
  -5   7   6      599.47      543.38     18.26 o 
  -4   7   6     1778.03     1774.81     26.89 o 
  -3   7   6      945.15      906.86     19.40 o 
  -2   7   6      507.01      492.93     17.48 o 
  -1   7   6      732.57      679.05     19.60 o 
   0   7   6     1327.90     1313.02     26.99 o 
   1   7   6     2100.94     2128.71     39.45 o 
   2   7   6      942.63      846.90     48.03 o 
   3   7   6     1319.24     1324.72     40.76 o 
   4   7   6      406.47      391.54     29.00 o 
   5   7   6      326.28      370.35     30.49 o 
   6   7   6       29.78       -0.08     23.09 o 
   7   7   6       52.85       30.86     23.50 o 
 -14   8   6      312.83      321.79     32.68 o 
 -13   8   6       53.48       31.45     21.46 o 
 -12   8   6      494.38      526.17     39.59 o 
 -11   8   6       82.21       56.18     17.20 o 
 -10   8   6      674.49      641.15     27.88 o 
  -9   8   6     1073.80     1058.17     31.91 o 
  -8   8   6       13.92        1.32     11.73 o 
  -7   8   6     3485.25     3476.10     54.44 o 
  -6   8   6      552.44      548.24     28.92 o 
  -5   8   6     5460.28     5470.01     65.84 o 
  -4   8   6     1291.02     1361.84     32.00 o 
  -3   8   6     3247.81     3393.43     52.75 o 
  -2   8   6      256.31      241.22     23.94 o 
  -1   8   6     2067.22     2112.21     35.91 o 
   0   8   6      251.25      243.84     18.28 o 
   1   8   6      510.98      462.91     27.69 o 
   2   8   6      232.96      227.80     23.53 o 
   3   8   6       17.00        2.70     17.34 o 
   4   8   6      799.57      839.37     38.11 o 
   5   8   6       86.27       93.45     24.24 o 
   6   8   6      778.41      861.69     43.75 o 
 -14   9   6       74.26       76.92     28.77 o 
 -13   9   6      345.48      365.65     31.80 o 
 -12   9   6      205.89      201.00     24.93 o 
 -11   9   6      888.41      856.37     32.40 o 
 -10   9   6     1030.14      952.42     32.08 o 
  -9   9   6      749.41      748.40     28.11 o 
  -8   9   6     1121.50     1131.45     31.17 o 
  -7   9   6      976.38      928.75     37.88 o 
  -6   9   6      517.02      506.31     26.34 o 
  -5   9   6       75.81       45.60     11.81 o 
  -4   9   6      502.30      494.07     20.14 o 
  -3   9   6       34.11        4.44     11.83 o 
  -2   9   6      935.85      883.27     27.68 o 
  -1   9   6      482.40      526.00     36.71 o 
   0   9   6     1526.49     1536.40     53.74 o 
   1   9   6      763.42      819.55     55.21 o 
   2   9   6      787.96      768.44     45.51 o 
   3   9   6      299.01      334.64     41.42 o 
   4   9   6      730.38      802.07     55.51 o 
   5   9   6       63.47       17.61     23.15 o 
 -14  10   6      376.56      410.22     35.53 o 
 -13  10   6       42.01       23.52     21.48 o 
 -12  10   6      262.78      230.73     23.72 o 
 -11  10   6      111.83       80.97     18.60 o 
 -10  10   6      814.38      722.51     30.01 o 
  -9  10   6     1062.37      986.15     28.64 o 
  -8  10   6      656.34      609.15     29.78 o 
  -7  10   6     1117.92     1096.04     41.86 o 
  -6  10   6      155.38      145.51     18.67 o 
  -5  10   6     2248.30     2204.78     40.10 o 
  -4  10   6     1287.96     1257.83     30.05 o 
  -3  10   6     1253.71     1299.73     39.82 o 
  -2  10   6      217.93      221.16     28.10 o 
  -1  10   6      743.52      741.44     41.74 o 
   0  10   6      501.69      488.78     39.36 o 
   1  10   6      275.64      253.73     33.71 o 
   2  10   6      387.78      378.62     38.56 o 
   3  10   6       53.54       27.91     31.28 o 
   4  10   6       61.53       58.01     31.68 o 
 -14  11   6       23.20       -4.09     26.79 o 
 -13  11   6      555.46      593.68    100.66 o 
 -12  11   6       10.69        5.63     20.64 o 
 -11  11   6      611.44      596.17     36.11 o 
 -10  11   6      118.12       93.19     20.79 o 
  -9  11   6      920.01      936.60     32.08 o 
  -8  11   6       86.70       54.87     15.96 o 
  -7  11   6      500.74      513.18     35.69 o 
  -6  11   6      112.85       80.53     15.17 o 
  -5  11   6      650.29      690.04     29.65 o 
  -4  11   6      373.12      330.03     26.98 o 
  -3  11   6       19.68      -13.93     19.51 o 
  -2  11   6      767.92      771.17     44.74 o 
  -1  11   6      260.79      233.82     31.83 o 
   0  11   6      679.80      733.18     49.09 o 
   1  11   6      175.46      126.51     29.96 o 
   2  11   6      307.84      353.92     40.43 o 
   3  11   6       16.25      -28.48     26.03 o 
 -13  12   6       94.96       86.95     25.32 o 
 -12  12   6      260.12      189.88     27.68 o 
 -11  12   6       11.75        8.07     20.52 o 
 -10  12   6      308.93      287.42     24.84 o 
  -9  12   6      207.85      228.69     22.76 o 
  -8  12   6      512.12      558.91     39.12 o 
  -7  12   6      261.62      266.14     26.44 o 
  -6  12   6      902.49      921.68     32.87 o 
  -5  12   6      340.98      347.28     25.04 o 
  -4  12   6      818.59      842.74     44.29 o 
  -3  12   6      273.09      235.58     33.52 o 
  -2  12   6      365.80      389.64     38.58 o 
  -1  12   6      182.19      156.53     32.25 o 
   0  12   6       39.12       34.06     27.03 o 
   1  12   6       73.86       50.45     30.71 o 
 -12  13   6       96.92       88.11     24.39 o 
 -11  13   6      538.79      605.09     39.87 o 
 -10  13   6       36.40       20.89     19.78 o 
  -9  13   6      370.46      430.00     32.01 o 
  -8  13   6       48.40       36.68     20.07 o 
  -7  13   6      398.13      437.47     30.83 o 
  -6  13   6       26.84       12.21     21.47 o 
  -5  13   6       94.60       99.47     28.22 o 
  -4  13   6      747.84      812.40     52.04 o 
  -3  13   6       59.99        0.97     25.80 o 
  -2  13   6      298.07      283.41     38.61 o 
  -1  13   6       76.26       -4.17     28.47 o 
 -11  14   6       22.16       15.41     27.26 o 
 -10  14   6      359.39      350.57     31.63 o 
  -9  14   6       74.42       83.46     31.35 o 
  -8  14   6      314.57      405.85     31.97 o 
  -7  14   6       52.93       54.52     26.64 o 
  -6  14   6      797.28      898.81     63.62 o 
  -5  14   6       57.57       29.44     27.22 o 
  -4  14   6       59.89       76.17     29.05 o 
  -3  14   6       14.77       16.93     28.92 o 
  -1   1   7     6140.44     6098.53     66.69 o 
   0   1   7     1515.80     1414.28     20.45 o 
   1   1   7     7000.15     7269.93     71.97 o 
  -3   2   7     3473.33     3471.87     40.63 o 
  -2   2   7     4993.89     4900.74     52.19 o 
  -1   2   7     7209.04     7692.22     75.46 o 
   0   2   7     5664.91     5827.42     67.37 o 
   1   2   7     5099.20     5189.43     69.55 o 
   2   2   7     5519.10     5688.96     66.57 o 
  -5   3   7     8579.32     8687.75     97.05 o 
  -4   3   7      675.33      650.00     13.64 o 
  -3   3   7     4943.12     4900.19     47.69 o 
  -2   3   7     3495.91     3512.01     40.71 o 
  -1   3   7     4986.48     5165.02     69.21 o 
   0   3   7       34.71       17.51      8.70 o 
   1   3   7     3361.75     3481.98     55.85 o 
   2   3   7     1333.97     1401.81     26.19 o 
   3   3   7      409.08      403.57     16.82 o 
  -7   4   7      588.99      545.48     19.39 o 
  -6   4   7     1721.56     1744.61     32.28 o 
  -5   4   7      496.38      477.85     13.18 o 
  -4   4   7     1466.01     1385.36     26.69 o 
  -3   4   7      744.51      761.04     15.96 o 
  -2   4   7     5478.67     5652.90     69.37 o 
  -1   4   7     3245.37     3310.09     43.88 o 
   0   4   7     6770.69     7211.04     81.39 o 
   1   4   7     1407.97     1355.50     28.06 o 
   2   4   7     1605.74     1578.13     34.73 o 
   3   4   7     1816.98     1804.44     31.56 o 
   4   4   7     1911.86     1816.10     33.10 o 
  -9   5   7     1509.07     1569.77     37.20 o 
  -8   5   7      465.11      428.76     18.74 o 
  -7   5   7     1991.46     1951.23     36.00 o 
  -6   5   7      465.77      465.07     13.32 o 
  -5   5   7     5495.74     5390.06     56.15 o 
  -4   5   7      483.59      453.21     15.36 o 
  -3   5   7     8538.31     8589.77     79.10 o 
  -2   5   7     1244.17     1313.84     28.60 o 
  -1   5   7     1460.08     1384.71     24.18 o 
   0   5   7      200.04      219.34     11.83 o 
   1   5   7      448.21      447.88     16.21 o 
   2   5   7     2425.31     2434.11     37.77 o 
   3   5   7       25.92       33.95     11.16 o 
   4   5   7     1560.21     1550.77     42.25 o 
   5   5   7      170.22      172.25     21.90 o 
 -11   6   7     1264.16     1213.12     41.20 o 
 -10   6   7      434.80      412.33     27.86 o 
  -9   6   7     2269.41     2202.51     45.29 o 
  -8   6   7      403.50      390.78     19.90 o 
  -7   6   7     1554.35     1496.42     26.65 o 
  -6   6   7      279.89      231.21     11.99 o 
  -5   6   7      443.70      427.46     16.97 o 
  -4   6   7     1792.08     1880.79     27.03 o 
  -3   6   7      417.66      393.32     14.84 o 
  -2   6   7     1690.11     1688.02     27.97 o 
  -1   6   7      506.27      491.99     16.18 o 
   0   6   7     5117.13     5175.26     61.59 o 
   1   6   7      598.73      568.86     18.75 o 
   2   6   7     1194.32     1169.28     29.80 o 
   3   6   7      248.02      247.04     22.24 o 
   4   6   7      257.94      255.85     25.12 o 
   5   6   7       22.65        2.58     18.10 o 
   6   6   7      109.04      115.26     23.58 o 
 -13   7   7      189.29      136.24     35.83 o 
 -12   7   7      175.31      189.54     25.47 o 
 -11   7   7      223.50      215.38     24.88 o 
 -10   7   7       62.57       11.61     16.70 o 
  -9   7   7     1434.48     1425.05     29.40 o 
  -8   7   7     1239.53     1260.47     32.90 o 
  -7   7   7     3523.42     3363.38     45.66 o 
  -6   7   7     1547.58     1478.20     34.43 o 
  -5   7   7     1890.69     1876.36     28.45 o 
  -4   7   7      569.20      504.81     15.52 o 
  -3   7   7     1763.39     1839.10     31.05 o 
  -2   7   7     2514.25     2609.97     38.21 o 
  -1   7   7      658.10      623.85     19.16 o 
   0   7   7        0.51      -11.39     10.99 o 
   1   7   7      207.85      217.79     17.33 o 
   2   7   7      755.85      728.95     30.81 o 
   3   7   7     1109.20     1082.19     37.77 o 
   4   7   7     1643.67     1588.79     47.35 o 
   5   7   7      265.03      288.15     29.24 o 
   6   7   7      793.99      865.25     42.59 o 
   7   7   7      182.09      141.61     27.82 o 
 -14   8   7       34.63      -15.56     20.86 o 
 -13   8   7      465.36      517.48     36.11 o 
 -12   8   7      269.80      194.37     30.53 o 
 -11   8   7     1538.71     1531.48     46.87 o 
 -10   8   7      212.67      205.90     19.94 o 
  -9   8   7      838.78      886.61     26.46 o 
  -8   8   7      105.91       73.37     13.78 o 
  -7   8   7     1235.50     1269.95     31.33 o 
  -6   8   7      427.49      379.87     22.90 o 
  -5   8   7      474.99      431.64     18.38 o 
  -4   8   7     1852.64     1725.64     35.13 o 
  -3   8   7       22.40       14.58     11.35 o 
  -2   8   7     1316.29     1271.63     30.52 o 
  -1   8   7      231.64      207.77     17.49 o 
   0   8   7     2794.86     2945.92     50.62 o 
   1   8   7      403.57      353.25     28.11 o 
   2   8   7     1706.12     1698.15     47.04 o 
   3   8   7       77.51       52.13     21.06 o 
   4   8   7      492.37      450.71     35.27 o 
   5   8   7        0.18      -16.58     20.80 o 
   6   8   7       36.50       -4.69     22.28 o 
 -14   9   7      132.32       82.06     34.93 o 
 -13   9   7       53.60       50.38     25.88 o 
 -12   9   7      331.28      298.22     28.54 o 
 -11   9   7      100.43       74.32     18.02 o 
 -10   9   7     1156.36     1055.01     33.81 o 
  -9   9   7      868.90      797.50     32.55 o 
  -8   9   7      802.22      794.92     30.73 o 
  -7   9   7     1457.67     1399.21     45.84 o 
  -6   9   7     2364.57     2424.00     41.38 o 
  -5   9   7     1483.83     1491.28     36.01 o 
  -4   9   7     1616.45     1678.96     43.39 o 
  -3   9   7      278.48      296.84     24.67 o 
  -2   9   7      734.77      670.65     29.96 o 
  -1   9   7      372.04      354.36     36.47 o 
   0   9   7       80.30       75.45     24.80 o 
   1   9   7      310.15      353.90     33.54 o 
   2   9   7       65.46       22.48     25.59 o 
   3   9   7      416.66      450.40     40.55 o 
   4   9   7      319.74      306.03     38.03 o 
   5   9   7      564.61      567.46     47.10 o 
 -14  10   7       21.85      -14.31     26.30 o 
 -13  10   7      497.92      556.79     37.29 o 
 -12  10   7      584.88      624.97     42.90 o 
 -11  10   7     1020.09      996.09     35.22 o 
 -10  10   7      328.42      270.28     23.10 o 
  -9  10   7     1180.45     1102.94     33.17 o 
  -8  10   7      229.85      228.73     19.81 o 
  -7  10   7       64.15       11.80     18.56 o 
  -6  10   7      463.64      466.80     23.30 o 
  -5  10   7      171.11      171.99     17.97 o 
  -4  10   7      265.55      222.01     23.10 o 
  -3  10   7     1124.24     1026.34     43.65 o 
  -2  10   7     1669.32     1620.68     55.74 o 
  -1  10   7      293.42      269.56     30.93 o 
   0  10   7     1233.22     1146.80     73.12 o 
   1  10   7      338.98      274.77     34.52 o 
   2  10   7      458.56      477.00     42.40 o 
   3  10   7       91.48       51.32     28.74 o 
   4  10   7       97.76       86.88     41.72 o 
 -13  11   7       61.28       53.44     27.02 o 
 -12  11   7      161.35      152.35     30.69 o 
 -11  11   7       10.41      -22.50     17.84 o 
 -10  11   7     1098.47     1081.79     41.03 o 
  -9  11   7      112.07      123.12     19.22 o 
  -8  11   7     1620.11     1535.95     69.00 o 
  -7  11   7      217.58      194.79     23.27 o 
  -6  11   7     1208.17     1169.19     34.81 o 
  -5  11   7       29.74       19.59     15.21 o 
  -4  11   7     1642.05     1760.44     48.90 o 
  -3  11   7       78.67       51.43     23.86 o 
  -2  11   7       78.60       75.63     26.18 o 
  -1  11   7      326.65      322.93     60.97 o 
   0  11   7       13.87      -23.25     23.46 o 
   1  11   7      371.83      385.80     41.07 o 
   2  11   7      117.33       93.36     31.42 o 
 -13  12   7      251.38      251.27     36.25 o 
 -12  12   7       94.69       72.11     27.77 o 
 -11  12   7      166.07      167.65     26.37 o 
 -10  12   7      573.43      580.04     58.25 o 
  -9  12   7      360.98      363.76     40.46 o 
  -8  12   7      258.70      250.78     25.81 o 
  -7  12   7      199.28      162.30     23.39 o 
  -6  12   7       93.08       60.57     17.76 o 
  -5  12   7      268.89      280.54     35.19 o 
  -4  12   7      509.02      529.38     44.54 o 
  -3  12   7      405.61      351.95     76.06 o 
  -2  12   7      435.01      513.15     42.49 o 
  -1  12   7      375.26      399.71     40.68 o 
   0  12   7      118.73      130.10     32.63 o 
   1  12   7      112.79       85.72     32.49 o 
 -12  13   7      247.11      225.50     35.00 o 
 -11  13   7       70.39       49.85     27.86 o 
 -10  13   7      463.07      503.02     34.37 o 
  -9  13   7       48.24       48.78     15.98 o 
  -8  13   7      503.75      680.40     40.96 o 
  -7  13   7      178.05      183.75     25.18 o 
  -6  13   7      822.75      805.27     45.31 o 
  -5  13   7        0.61      -28.30     23.44 o 
  -4  13   7      285.12      271.26     42.24 o 
  -3  13   7       88.45       83.96     31.13 o 
  -2  13   7      118.07       54.17     31.36 o 
  -1  13   7      114.79      111.05     34.35 o 
 -10  14   7       22.48       39.53     19.06 o 
  -9  14   7      129.05      130.56     20.55 o 
  -8  14   7       39.68       29.36     21.22 o 
  -7  14   7      184.40      196.18     38.74 o 
  -6  14   7       32.99       26.02     41.03 o 
  -5  14   7      564.35      583.81     48.42 o 
  -4  14   7       88.38       90.58     31.80 o 
  -1   1   8     4249.10     4228.60     46.73 o 
   0   1   8    18113.90    19173.21    172.94 o 
   1   1   8     7921.76     8186.34     80.94 o 
  -3   2   8     7838.41     7847.43     79.16 o 
  -2   2   8     3405.90     3452.80     40.76 o 
  -1   2   8     7461.82     7683.62     76.66 o 
   0   2   8     4082.39     4427.45     55.56 o 
   1   2   8     2617.72     2698.45     39.87 o 
   2   2   8      291.23      288.72     11.94 o 
  -5   3   8      351.56      368.58     15.70 o 
  -4   3   8     4023.47     4063.66     35.89 o 
  -3   3   8     1685.08     1693.95     26.06 o 
  -2   3   8     8059.70     8130.59     81.39 o 
  -1   3   8     2429.29     2499.26     37.97 o 
   0   3   8     4115.90     4000.25     87.69 o 
   1   3   8     2232.54     2272.42     69.32 o 
   2   3   8     2033.52     1949.76     31.97 o 
   3   3   8      546.50      534.84     18.24 o 
  -7   4   8     1562.36     1494.32     34.10 o 
  -6   4   8     2842.32     2823.12     44.02 o 
  -5   4   8     2828.95     2762.45     33.43 o 
  -4   4   8     1573.05     1492.41     22.33 o 
  -3   4   8     3908.32     3922.11     52.65 o 
  -2   4   8      267.07      275.10     16.36 o 
  -1   4   8     2136.17     2225.18     41.06 o 
   0   4   8     3825.36     4030.56     61.38 o 
   1   4   8      215.35      224.45     11.79 o 
   2   4   8     1319.84     1329.98     27.33 o 
   3   4   8     1847.97     1794.12     38.61 o 
   4   4   8      471.17      448.93     22.25 o 
  -9   5   8     1621.45     1667.73     44.70 o 
  -8   5   8      120.70      125.97     13.62 o 
  -7   5   8      434.52      435.59     19.81 o 
  -6   5   8      349.53      322.36     12.11 o 
  -5   5   8        5.79       -3.92      8.22 o 
  -4   5   8     2790.47     2686.35     38.81 o 
  -3   5   8      346.96      351.25     15.07 o 
  -2   5   8     1987.93     1941.84     31.80 o 
  -1   5   8      212.73      212.36     13.28 o 
   0   5   8     9762.29    10316.43    116.79 o 
   1   5   8      361.12      388.88     25.57 o 
   2   5   8     2403.39     2278.94     42.26 o 
   3   5   8      247.96      258.07     18.60 o 
   4   5   8      350.12      296.88     23.86 o 
   5   5   8       89.36       58.09     18.53 o 
 -11   6   8      376.76      338.28     28.20 o 
 -10   6   8      704.33      708.58     33.09 o 
  -9   6   8      402.25      434.07     27.25 o 
  -8   6   8     3174.21     3152.35     51.80 o 
  -7   6   8      790.14      794.92     21.73 o 
  -6   6   8     3369.67     3383.80     38.32 o 
  -5   6   8      335.32      322.16     13.83 o 
  -4   6   8     2861.45     2882.20     36.93 o 
  -3   6   8      489.54      459.57     15.84 o 
  -2   6   8     1369.40     1389.46     25.58 o 
  -1   6   8      386.26      359.90     18.74 o 
   0   6   8      213.35      215.22     16.72 o 
   1   6   8     1174.63     1060.74     28.53 o 
   2   6   8      512.33      510.55     24.97 o 
   3   6   8     1837.82     1872.05     47.51 o 
   4   6   8      562.05      567.51     48.29 o 
   5   6   8     1249.58     1221.57     42.55 o 
   6   6   8      408.66      433.22     34.50 o 
 -13   7   8      535.08      587.12     42.09 o 
 -12   7   8      216.74      221.99     38.24 o 
 -11   7   8      588.43      633.39     35.75 o 
 -10   7   8      169.38      173.33     22.47 o 
  -9   7   8      430.49      427.27     21.27 o 
  -8   7   8      140.04      153.76     16.31 o 
  -7   7   8     1319.74     1375.83     25.83 o 
  -6   7   8      777.28      788.74     23.03 o 
  -5   7   8      450.62      480.12     22.80 o 
  -4   7   8     1623.64     1547.83     26.08 o 
  -3   7   8     2031.17     1867.39     68.54 o 
  -2   7   8     2543.41     2542.96     78.48 o 
  -1   7   8     1227.46     1173.64     35.13 o 
   0   7   8     1964.71     2136.02     41.36 o 
   1   7   8      741.18      742.76     26.05 o 
   2   7   8      754.46      707.72     31.45 o 
   3   7   8      542.91      567.01     32.72 o 
   4   7   8       83.56       70.94     20.57 o 
   5   7   8       75.54       36.34     21.83 o 
   6   7   8       33.65       50.76     22.62 o 
   7   7   8      167.38      161.82     29.58 o 
 -14   8   8       63.89       17.64     22.27 o 
 -13   8   8       15.21      -22.97     19.13 o 
 -12   8   8      105.72       92.73     23.48 o 
 -11   8   8      310.74      339.61     33.48 o 
 -10   8   8     2152.16     2004.08     52.43 o 
  -9   8   8       36.20       12.84     13.98 o 
  -8   8   8     1511.06     1474.59     34.56 o 
  -7   8   8      138.53      122.01     15.30 o 
  -6   8   8     3281.68     3250.82     47.04 o 
  -5   8   8      110.85      105.73     13.00 o 
  -4   8   8      529.50      540.62     27.52 o 
  -3   8   8      248.35      248.16     20.96 o 
  -2   8   8      500.43      540.75     27.62 o 
  -1   8   8      736.57      692.13     24.85 o 
   0   8   8       45.27       23.48     13.97 o 
   1   8   8     1744.53     1647.21     45.44 o 
   2   8   8      321.81      321.78     44.62 o 
   3   8   8     1254.40     1254.71     42.97 o 
   4   8   8      202.22      176.24     26.12 o 
   5   8   8      550.57      602.84     38.48 o 
   6   8   8       75.88       64.06     26.11 o 
 -14   9   8      236.85      252.32     35.85 o 
 -13   9   8      273.32      309.19     40.97 o 
 -12   9   8     1023.82     1024.36     48.77 o 
 -11   9   8      353.09      341.48     29.82 o 
 -10   9   8      555.38      513.50     28.59 o 
  -9   9   8      824.95      756.71     32.91 o 
  -8   9   8       28.95       22.01     13.30 o 
  -7   9   8      467.48      512.66     32.09 o 
  -6   9   8      369.14      381.20     21.49 o 
  -5   9   8     1615.30     1614.26     36.72 o 
  -4   9   8      396.37      409.46     26.50 o 
  -3   9   8     1868.27     1911.96     55.92 o 
  -2   9   8      715.77      708.49     31.92 o 
  -1   9   8     1843.29     1872.16     59.47 o 
   0   9   8      118.16      166.92     27.63 o 
   1   9   8      445.51      482.34     39.04 o 
   2   9   8      224.20      218.67     35.80 o 
   3   9   8      155.89      165.18     31.10 o 
   4   9   8      147.57      112.92     31.66 o 
   5   9   8       70.51       77.10     30.71 o 
 -13  10   8      183.48      185.58     33.87 o 
 -12  10   8      134.47      144.88     25.75 o 
 -11  10   8      346.94      333.62     29.84 o 
 -10  10   8      573.01      604.42     30.29 o 
  -9  10   8      591.97      627.40     28.51 o 
  -8  10   8     2228.29     2329.51     52.99 o 
  -7  10   8      159.98      164.64     26.83 o 
  -6  10   8      725.04      700.66     26.78 o 
  -5  10   8       73.43       68.97     18.64 o 
  -4  10   8      563.48      664.13     32.36 o 
  -3  10   8      553.75      538.60     36.91 o 
  -2  10   8      291.92      287.04     31.69 o 
  -1  10   8      445.02      490.48     38.89 o 
   0  10   8       65.50       30.99     23.58 o 
   1  10   8      410.01      425.36     39.54 o 
   2  10   8      282.81      263.03     36.40 o 
   3  10   8      493.71      547.03     53.19 o 
 -13  11   8       27.03       35.50     27.72 o 
 -12  11   8      301.96      341.52     38.98 o 
 -11  11   8      117.27      114.68     28.78 o 
 -10  11   8      360.69      378.21     35.55 o 
  -9  11   8      330.43      309.09     26.09 o 
  -8  11   8      317.75      332.64     26.87 o 
  -7  11   8      593.84      655.04     33.68 o 
  -6  11   8      371.25      388.40     25.16 o 
  -5  11   8     1232.69     1278.32     42.65 o 
  -4  11   8       92.60       42.65     21.01 o 
  -3  11   8     1199.33     1221.38     53.31 o 
  -2  11   8      203.34      198.99     35.60 o 
  -1  11   8      399.34      466.98     41.93 o 
   0  11   8        0.16      -34.45     22.97 o 
   1  11   8      196.01      242.43     45.57 o 
   2  11   8      151.33      142.56     33.63 o 
 -12  12   8      499.48      415.20     48.90 o 
 -11  12   8      295.77      409.37     63.69 o 
 -10  12   8      136.13      131.42     23.73 o 
  -9  12   8     1036.02     1040.86     31.95 o 
  -8  12   8      101.86       77.04     20.92 o 
  -7  12   8      208.33      228.31     27.75 o 
  -6  12   8      428.97      465.04     54.40 o 
  -5  12   8       81.88       89.80     21.64 o 
  -4  12   8      215.43      216.25     37.87 o 
  -3  12   8      156.46      149.52     31.79 o 
  -2  12   8      273.91      257.31     35.89 o 
  -1  12   8      199.42      241.58     40.57 o 
   0  12   8      318.39      410.78     43.31 o 
 -11  13   8       26.98        8.90     25.09 o 
 -10  13   8      174.20      167.96     26.94 o 
  -9  13   8      262.59      327.78     32.10 o 
  -8  13   8       15.95       -1.90     19.54 o 
  -7  13   8      575.32      654.87     36.73 o 
  -6  13   8       26.11        5.78     22.55 o 
  -5  13   8      546.27      593.62     45.92 o 
  -4  13   8      155.27      104.48     31.16 o 
  -3  13   8      476.13      449.18     47.53 o 
  -2  13   8      156.04      153.46     35.10 o 
  -9  14   8      219.45      220.16     23.20 o 
  -8  14   8       63.45       33.13     21.66 o 
  -7  14   8      183.81      180.20     41.39 o 
  -6  14   8       80.70       91.23     38.37 o 
  -5  14   8       64.36       43.97     28.60 o 
   0   0   9    33111.88    35213.82    571.66 o 
  -1   1   9      164.45      191.17     12.89 o 
   0   1   9     2699.87     2874.01     36.00 o 
   1   1   9     6422.75     6498.40     67.73 o 
  -3   2   9      494.75      432.00     14.16 o 
  -2   2   9     8504.55     8757.49     87.41 o 
  -1   2   9     6303.99     6409.21     67.00 o 
   0   2   9       90.66      142.85     18.46 o 
   1   2   9     2233.62     2303.58     36.98 o 
   2   2   9    10788.72    10956.15    107.65 o 
  -5   3   9      239.91      245.77      9.44 o 
  -4   3   9     2107.52     2087.29     31.26 o 
  -3   3   9      193.72      204.92     11.51 o 
  -2   3   9      545.47      504.05     14.06 o 
  -1   3   9     2097.90     2155.21     35.81 o 
   0   3   9     1671.16     1832.86     32.97 o 
   1   3   9     4843.78     4902.78     64.01 o 
   2   3   9      541.59      532.55     21.70 o 
   3   3   9     1849.92     1842.59     40.49 o 
  -7   4   9      392.10      384.30     27.17 o 
  -6   4   9      466.61      455.99     17.11 o 
  -5   4   9     3132.69     3104.92     31.27 o 
  -4   4   9      731.38      702.71     17.83 o 
  -3   4   9     1996.50     1945.83     43.06 o 
  -2   4   9    10666.31    10957.30    119.57 o 
  -1   4   9     4991.36     4969.34     72.33 o 
   0   4   9      462.22      455.51     21.50 o 
   1   4   9     2131.16     2088.47     48.73 o 
   2   4   9     2313.01     2269.60     45.58 o 
   3   4   9      263.67      273.01     20.09 o 
   4   4   9      249.43      249.03     24.85 o 
  -9   5   9      155.89      174.65     21.33 o 
  -8   5   9     3272.16     3244.86     60.14 o 
  -7   5   9      837.55      768.53     24.09 o 
  -6   5   9     1680.56     1652.34     26.61 o 
  -5   5   9      507.56      475.31     14.41 o 
  -4   5   9     3060.15     3063.27     46.81 o 
  -3   5   9      262.61      250.72     17.81 o 
  -2   5   9      592.69      601.19     22.61 o 
  -1   5   9     2242.61     2224.26     61.47 o 
   0   5   9      278.94      323.51     19.98 o 
   1   5   9     3360.69     3397.76     53.29 o 
   2   5   9      630.70      633.88     23.75 o 
   3   5   9     1655.88     1604.23     39.42 o 
   4   5   9      731.32      690.82     31.66 o 
   5   5   9     1252.27     1316.25     42.79 o 
 -11   6   9      319.14      338.46     29.74 o 
 -10   6   9      488.97      521.99     31.57 o 
  -9   6   9       90.71       76.89     16.39 o 
  -8   6   9      114.74       88.49     14.65 o 
  -7   6   9      835.77      815.56     30.07 o 
  -6   6   9       12.87        6.16      8.03 o 
  -5   6   9     1801.17     1831.89     26.30 o 
  -4   6   9      444.16      430.96     16.40 o 
  -3   6   9     1910.24     1874.07     35.91 o 
  -2   6   9     2269.69     2371.24     41.76 o 
  -1   6   9     3471.63     3499.65     54.01 o 
   0   6   9      230.91      249.99     17.52 o 
   1   6   9     1101.91     1091.23     30.14 o 
   2   6   9      828.33      812.99     27.32 o 
   3   6   9       69.34       65.16     18.22 o 
   4   6   9      656.35      697.54     41.53 o 
   5   6   9       29.73       10.64     18.74 o 
   6   6   9      339.86      385.96     40.95 o 
 -13   7   9      455.62      467.49     48.33 o 
 -12   7   9      438.24      437.96     33.08 o 
 -11   7   9      530.41      527.64     33.69 o 
 -10   7   9     1507.02     1467.95     44.92 o 
  -9   7   9      265.23      236.73     22.75 o 
  -8   7   9     1212.65     1189.28     61.45 o 
  -7   7   9     1374.12     1316.61     26.55 o 
  -6   7   9      805.29      816.52     20.08 o 
  -5   7   9      800.42      716.85     26.49 o 
  -4   7   9      383.15      383.05     23.14 o 
  -3   7   9      267.37      249.60     17.19 o 
  -2   7   9      680.43      636.94     23.52 o 
  -1   7   9     1156.21     1132.12     30.44 o 
   0   7   9     1084.14     1089.32     31.00 o 
   1   7   9     1743.48     1805.88     39.87 o 
   2   7   9      453.10      415.23     36.54 o 
   3   7   9     1027.64     1051.42     40.47 o 
   4   7   9      203.37      229.40     26.72 o 
   5   7   9      371.13      371.33     31.78 o 
   6   7   9      232.55      204.79     28.57 o 
   7   7   9       66.82       59.65     26.57 o 
 -14   8   9      323.84      341.85     35.78 o 
 -13   8   9      102.80       63.45     24.04 o 
 -12   8   9      684.43      710.46     38.05 o 
 -11   8   9       54.54       30.30     24.07 o 
 -10   8   9      282.28      286.00     31.35 o 
  -9   8   9      533.09      519.80     29.95 o 
  -8   8   9       92.55       82.92     13.59 o 
  -7   8   9     1183.41     1128.76     29.95 o 
  -6   8   9      134.53      102.55     14.75 o 
  -5   8   9     3394.58     3330.81     55.57 o 
  -4   8   9      209.77      220.11     21.27 o 
  -3   8   9     1764.84     1823.27     45.08 o 
  -2   8   9      858.20      851.35     33.97 o 
  -1   8   9     1742.53     1833.23     39.96 o 
   0   8   9        0.73      -13.68     13.40 o 
   1   8   9      416.11      416.09     28.52 o 
   2   8   9       32.71       -7.05     18.73 o 
   3   8   9      130.07      119.62     23.17 o 
   4   8   9      188.07      169.62     26.99 o 
   5   8   9       28.93      -26.20     21.23 o 
   6   8   9      545.24      585.29     41.13 o 
 -13   9   9      322.57      353.16     38.51 o 
 -12   9   9      105.85       80.06     27.26 o 
 -11   9   9     1046.16     1063.95     47.84 o 
 -10   9   9      496.99      557.27     33.49 o 
  -9   9   9      869.94      827.14     33.53 o 
  -8   9   9      538.02      520.28     27.85 o 
  -7   9   9      277.41      280.80     24.04 o 
  -6   9   9       99.00       90.31     17.41 o 
  -5   9   9      162.17      182.99     21.33 o 
  -4   9   9      720.09      711.29     31.05 o 
  -3   9   9       56.45       38.50     17.55 o 
  -2   9   9      444.79      420.31     29.04 o 
  -1   9   9      406.61      409.00     28.23 o 
   0   9   9     1089.53     1071.52     47.21 o 
   1   9   9      178.35      184.06     29.29 o 
   2   9   9      902.27      894.91     47.43 o 
   3   9   9      421.23      397.47     41.32 o 
   4   9   9      228.17      224.45     34.96 o 
 -13  10   9        8.09      -23.20     23.55 o 
 -12  10   9      231.21      278.56     34.33 o 
 -11  10   9       98.95       63.75     21.94 o 
 -10  10   9      189.70      157.45     35.99 o 
  -9  10   9      524.04      546.98     40.12 o 
  -8  10   9      263.65      270.40     19.10 o 
  -7  10   9     1522.08     1510.61     42.65 o 
  -6  10   9      467.36      480.32     29.25 o 
  -5  10   9     1180.22     1206.11     40.16 o 
  -4  10   9      688.00      690.08     33.55 o 
  -3  10   9     1081.66     1118.35     57.05 o 
  -2  10   9       44.13       12.12     23.12 o 
  -1  10   9      171.59      201.41     30.69 o 
   0  10   9      408.00      400.84     38.62 o 
   1  10   9      268.99      309.84     36.68 o 
   2  10   9       93.48       84.77     35.83 o 
   3  10   9      246.37      138.34     34.61 o 
 -13  11   9      299.17      368.54     38.24 o 
 -12  11   9       55.94       44.45     37.64 o 
 -11  11   9      692.25      798.47     47.27 o 
 -10  11   9      112.09       75.14     32.06 o 
  -9  11   9     1072.25     1070.05     30.73 o 
  -8  11   9       48.43       43.44     19.45 o 
  -7  11   9      549.13      557.15     31.59 o 
  -6  11   9      311.21      339.61     33.46 o 
  -5  11   9       25.84      -16.20     16.90 o 
  -4  11   9      223.16      222.03     26.48 o 
  -3  11   9      132.35      116.60     28.89 o 
  -2  11   9      863.14      896.52     47.04 o 
  -1  11   9      245.82      238.36     33.70 o 
   0  11   9      995.51     1087.56     91.97 o 
   1  11   9      118.24       65.29     31.34 o 
   2  11   9      266.03      321.99     41.80 o 
 -12  12   9        5.36       -3.77     31.38 o 
 -11  12   9       55.38       30.81     31.89 o 
 -10  12   9      248.20      276.29     44.22 o 
  -9  12   9       80.60       69.99     16.80 o 
  -8  12   9      713.96      751.72     38.35 o 
  -7  12   9      433.89      485.66     33.24 o 
  -6  12   9      310.63      374.95     36.19 o 
  -5  12   9      385.56      393.13     30.77 o 
  -4  12   9      186.50      230.10     40.88 o 
  -3  12   9      408.55      444.04     40.85 o 
  -2  12   9       97.20       92.43     31.09 o 
  -1  12   9      109.68      110.55     33.31 o 
   0  12   9        0.78      -35.93     26.70 o 
 -11  13   9      313.37      320.93     47.26 o 
 -10  13   9        8.46       -2.63     16.76 o 
  -9  13   9      310.69      364.98     25.80 o 
  -8  13   9       97.21       92.20     23.07 o 
  -7  13   9      467.29      563.58     51.68 o 
  -6  13   9      251.21      252.84     33.56 o 
  -5  13   9       34.34       33.30     25.98 o 
  -4  13   9      243.14      236.30     37.08 o 
  -3  13   9      245.07      248.97     37.63 o 
  -2  13   9      270.44      315.51     41.99 o 
  -8  14   9      308.78      338.97     38.66 o 
  -7  14   9       64.22       53.18     35.93 o 
  -6  14   9      562.80      593.13     58.15 o 
  -1   1  10     4734.75     4668.38     52.59 o 
   0   1  10       53.65       87.18      9.59 o 
   1   1  10     2436.99     2326.22     40.53 o 
  -3   2  10      572.02      562.98     15.68 o 
  -2   2  10       10.36       12.04      7.10 o 
  -1   2  10     2515.32     2358.15     36.87 o 
   0   2  10      719.09      687.50     20.01 o 
   1   2  10     6015.40     5984.78     73.78 o 
   2   2  10      288.30      314.21     18.13 o 
  -5   3  10     6969.61     7253.24     88.19 o 
  -4   3  10      846.57      818.89     19.43 o 
  -3   3  10     3072.11     2937.22     57.13 o 
  -2   3  10      591.63      555.92     15.06 o 
  -1   3  10     5956.12     6058.92    111.93 o 
   0   3  10       12.48        1.73      8.92 o 
   1   3  10     1765.00     1802.08     34.35 o 
   2   3  10      261.53      262.87     17.15 o 
   3   3  10      331.14      331.31     19.05 o 
  -7   4  10     1020.46     1012.35     28.39 o 
  -6   4  10     1142.29     1111.09     28.64 o 
  -5   4  10     1219.58     1167.33     27.77 o 
  -4   4  10      227.09      216.69     12.88 o 
  -3   4  10      803.79      790.15     22.64 o 
  -2   4  10      228.99      237.95     15.29 o 
  -1   4  10     1740.92     1804.11     38.63 o 
   0   4  10     2703.25     2600.22     43.38 o 
   1   4  10     2278.43     2275.53     46.09 o 
   2   4  10     2314.47     2229.44     46.53 o 
   3   4  10     1421.48     1416.37     46.35 o 
   4   4  10      809.98      823.16     30.82 o 
  -9   5  10      646.11      670.93     33.88 o 
  -8   5  10      579.47      588.77     24.86 o 
  -7   5  10      759.38      716.84     24.93 o 
  -6   5  10     1450.10     1431.05     32.12 o 
  -5   5  10     1851.34     1848.72     31.71 o 
  -4   5  10     1133.99     1074.97     26.78 o 
  -3   5  10     6898.63     7263.84     88.30 o 
  -2   5  10      273.48      246.66     18.81 o 
  -1   5  10     2195.90     2168.80     43.99 o 
   0   5  10      116.69      122.42     16.14 o 
   1   5  10     1570.84     1490.85     37.92 o 
   2   5  10     1193.24     1179.23     31.58 o 
   3   5  10       28.38        8.58     13.81 o 
   4   5  10      502.47      513.30     30.48 o 
   5   5  10      914.55      820.29     36.13 o 
 -11   6  10      842.74      814.58     37.51 o 
 -10   6  10      237.75      205.12     24.96 o 
  -9   6  10     1242.16     1212.40     30.90 o 
  -8   6  10      170.47      136.91     16.71 o 
  -7   6  10     1725.64     1717.83     36.96 o 
  -6   6  10      480.29      436.07     15.36 o 
  -5   6  10     1480.03     1498.55     35.47 o 
  -4   6  10     1205.65     1183.59     26.67 o 
  -3   6  10      341.33      354.70     19.57 o 
  -2   6  10     2372.90     2379.65     43.43 o 
  -1   6  10     1555.76     1529.73     34.52 o 
   0   6  10     2461.54     2574.01     46.92 o 
   1   6  10      671.46      672.93     25.59 o 
   2   6  10      709.44      700.33     27.04 o 
   3   6  10      134.77      123.24     24.48 o 
   4   6  10     1199.37     1172.88     67.63 o 
   5   6  10       56.02       34.96     20.05 o 
   6   6  10      267.06      219.06     28.54 o 
 -13   7  10      108.39      115.15     26.75 o 
 -12   7  10      462.08      441.52     34.08 o 
 -11   7  10      261.46      253.77     27.14 o 
 -10   7  10       89.01       63.50     20.35 o 
  -9   7  10      147.87      118.65     19.95 o 
  -8   7  10      428.04      444.79     32.44 o 
  -7   7  10      845.65      888.86     38.56 o 
  -6   7  10     1807.63     1842.34     33.29 o 
  -5   7  10      798.93      775.96     26.77 o 
  -4   7  10     1018.30     1021.13     28.15 o 
  -3   7  10     1519.76     1505.44     33.97 o 
  -2   7  10     1190.93     1176.23     31.20 o 
  -1   7  10      676.50      702.87     26.09 o 
   0   7  10      191.50      209.08     19.17 o 
   1   7  10       46.19       12.14     14.12 o 
   2   7  10      241.14      228.14     34.83 o 
   3   7  10      454.11      429.06     31.11 o 
   4   7  10      463.26      567.26     35.23 o 
   5   7  10      175.03      125.42     25.31 o 
   6   7  10      586.21      588.42     38.67 o 
 -13   8  10      428.31      426.13     43.49 o 
 -12   8  10       91.33       25.37     20.71 o 
 -11   8  10     1265.91     1300.48     53.24 o 
 -10   8  10       37.72       -7.71     20.53 o 
  -9   8  10      944.21      921.57     62.76 o 
  -8   8  10        0.78      -33.56     22.38 o 
  -7   8  10      438.52      467.38     18.82 o 
  -6   8  10      162.70      148.56     17.87 o 
  -5   8  10      584.03      553.63     28.65 o 
  -4   8  10      792.88      728.54     30.24 o 
  -3   8  10       22.48       13.27     16.71 o 
  -2   8  10      736.46      737.93     31.24 o 
  -1   8  10       64.59       40.68     15.15 o 
   0   8  10     1421.62     1438.31     40.28 o 
   1   8  10       28.45      -24.16     16.11 o 
   2   8  10     1845.18     1937.93     52.81 o 
   3   8  10      127.30       93.34     23.02 o 
   4   8  10      140.30      117.59     25.30 o 
   5   8  10        9.99        9.26     22.61 o 
 -13   9  10       22.15       36.60     27.40 o 
 -12   9  10      211.40      187.17     32.59 o 
 -11   9  10       54.25       65.35     24.98 o 
 -10   9  10      346.66      397.84     44.55 o 
  -9   9  10      126.51      103.87     25.14 o 
  -8   9  10      986.41      917.65     53.68 o 
  -7   9  10      148.52      141.73     19.63 o 
  -6   9  10     1341.79     1308.60     38.06 o 
  -5   9  10      624.33      664.10     32.12 o 
  -4   9  10      435.51      487.40     29.71 o 
  -3   9  10      134.04      102.59     20.36 o 
  -2   9  10      268.35      249.87     27.72 o 
  -1   9  10       34.20       14.17     18.06 o 
   0   9  10      228.24      207.07     32.26 o 
   1   9  10      181.51      139.79     28.27 o 
   2   9  10       27.31        5.71     24.45 o 
   3   9  10      576.24      581.62     51.32 o 
   4   9  10       88.41      106.78     31.62 o 
 -13  10  10      514.52      597.18     45.68 o 
 -12  10  10      444.49      560.35     43.12 o 
 -11  10  10      326.12      309.02     34.67 o 
 -10  10  10       17.34      -13.93     25.17 o 
  -9  10  10      366.16      453.31     36.04 o 
  -8  10  10       45.95       44.42     14.03 o 
  -7  10  10       82.67       49.75     18.16 o 
  -6  10  10      218.25      223.46     27.44 o 
  -5  10  10      909.88      877.06     62.49 o 
  -4  10  10     1162.09     1193.56     41.52 o 
  -3  10  10      438.22      432.46     31.05 o 
  -2  10  10     1849.56     1919.61     94.51 o 
  -1  10  10      148.16      120.93     28.92 o 
   0  10  10      942.84      946.03     48.07 o 
   1  10  10      442.48      409.91     40.07 o 
   2  10  10      400.42      445.19     42.97 o 
   3  10  10       11.88      -12.65     27.02 o 
 -12  11  10      115.70      154.41     29.99 o 
 -11  11  10       13.47       -0.48     23.99 o 
 -10  11  10      330.62      323.64     47.83 o 
  -9  11  10       62.63       74.57     39.29 o 
  -8  11  10     1250.24     1290.66     45.25 o 
  -7  11  10      243.46      258.95     27.99 o 
  -6  11  10      831.32      903.04     43.62 o 
  -5  11  10       54.15       39.34     20.17 o 
  -4  11  10      459.87      555.31     35.08 o 
  -3  11  10      136.92       95.44     27.99 o 
  -2  11  10       23.29       11.78     25.97 o 
  -1  11  10      456.52      500.88     42.79 o 
   0  11  10       67.63       35.67     27.73 o 
   1  11  10      602.54      636.96     50.31 o 
 -11  12  10      128.91      137.21     37.87 o 
 -10  12  10      433.04      446.74     69.78 o 
  -9  12  10      223.56      220.47     41.51 o 
  -8  12  10       92.06       70.44     22.57 o 
  -7  12  10      445.06      499.25     39.98 o 
  -6  12  10      280.47      277.55     36.44 o 
  -5  12  10      182.91      190.36     26.55 o 
  -4  12  10      151.74      148.12     31.09 o 
  -3  12  10      595.63      711.28     72.73 o 
  -2  12  10      422.66      500.83     44.67 o 
  -1  12  10      599.41      673.73     51.80 o 
 -10  13  10      533.16      634.81     73.64 o 
  -9  13  10       23.52        3.74     16.46 o 
  -8  13  10      433.76      543.53     44.42 o 
  -7  13  10      112.78      119.52     29.44 o 
  -6  13  10      561.69      639.84     45.96 o 
  -5  13  10       10.14      -13.61     25.42 o 
  -4  13  10      101.10       96.43     31.93 o 
  -3  13  10        8.42        4.93     27.94 o 
  -1   1  11     2347.87     2127.54     31.14 o 
   0   1  11     2042.12     1966.45     29.36 o 
   1   1  11      857.37      886.71     22.84 o 
  -3   2  11     3879.79     3927.48     54.99 o 
  -2   2  11      591.06      527.97     15.81 o 
  -1   2  11      806.27      793.86     21.97 o 
   0   2  11       12.05        8.60      8.73 o 
   1   2  11      219.48      235.31     14.97 o 
   2   2  11     1236.67     1152.84     28.05 o 
  -5   3  11      415.59      436.32     23.66 o 
  -4   3  11     3461.75     3480.55     51.96 o 
  -3   3  11      255.08      275.76     25.54 o 
  -2   3  11     3752.30     3752.57     53.66 o 
  -1   3  11      188.02      203.85     14.76 o 
   0   3  11     2675.61     2683.30     43.97 o 
   1   3  11     1003.90     1017.13     26.56 o 
   2   3  11     4360.88     4376.96     62.94 o 
   3   3  11       72.08       42.00     12.93 o 
  -7   4  11     1283.95     1299.23     33.10 o 
  -6   4  11     4146.21     4016.36     60.10 o 
  -5   4  11      672.23      705.21     23.66 o 
  -4   4  11     3688.89     3703.67     90.81 o 
  -3   4  11     3489.93     3443.58     64.38 o 
  -2   4  11     1299.56     1272.27     29.43 o 
  -1   4  11      982.61      942.26     26.24 o 
   0   4  11      256.08      248.86     17.34 o 
   1   4  11      585.03      619.83     23.27 o 
   2   4  11      596.00      570.57     23.36 o 
   3   4  11       64.89       68.53     16.06 o 
   4   4  11      527.64      570.78     28.55 o 
  -9   5  11     1474.20     1466.17     38.45 o 
  -8   5  11      406.33      449.57     24.09 o 
  -7   5  11      144.73      148.08     16.58 o 
  -6   5  11       54.25       36.16     14.50 o 
  -5   5  11       23.10        7.41     12.67 o 
  -4   5  11      698.03      707.16     23.47 o 
  -3   5  11      392.52      406.04     20.67 o 
  -2   5  11     4558.60     4528.29     64.25 o 
  -1   5  11      656.96      645.52     23.01 o 
   0   5  11     2659.32     2752.75     53.48 o 
   1   5  11      446.45      459.74     25.42 o 
   2   5  11     1419.56     1337.70     63.43 o 
   3   5  11      343.07      355.07     29.33 o 
   4   5  11     1719.01     1673.28     47.49 o 
   5   5  11      156.84      155.96     23.80 o 
 -11   6  11       61.38       67.31     22.82 o 
 -10   6  11      515.05      531.09     28.67 o 
  -9   6  11      123.38      108.20     17.72 o 
  -8   6  11      869.19      895.04     33.26 o 
  -7   6  11      235.46      261.93     38.01 o 
  -6   6  11     2667.03     2587.52     52.75 o 
  -5   6  11       54.16       42.75     15.16 o 
  -4   6  11     4335.06     4274.86     62.68 o 
  -3   6  11       65.80       42.49     13.70 o 
  -2   6  11      589.15      575.21     39.47 o 
  -1   6  11      493.99      511.36     23.70 o 
   0   6  11        0.41       -5.87     12.63 o 
   1   6  11      873.52      846.57     32.52 o 
   2   6  11      117.55      109.96     17.77 o 
   3   6  11     1900.98     1955.72     51.80 o 
   4   6  11     1466.00     1530.60     47.51 o 
   5   6  11     1216.97     1169.48     43.48 o 
   6   6  11      260.64      240.49     29.85 o 
 -13   7  11      311.82      361.55     34.66 o 
 -12   7  11       51.32       42.90     22.67 o 
 -11   7  11      601.62      616.47     43.21 o 
 -10   7  11       15.49       13.71     23.92 o 
  -9   7  11      475.78      460.02     37.04 o 
  -8   7  11      837.86      775.35     38.96 o 
  -7   7  11      810.98      749.35     37.96 o 
  -6   7  11      225.94      254.78     22.13 o 
  -5   7  11      139.62      115.25     14.18 o 
  -4   7  11     1166.71     1098.50     30.18 o 
  -3   7  11       31.99       -1.04     13.11 o 
  -2   7  11     1522.03     1538.25     36.29 o 
  -1   7  11      909.21      826.40     28.02 o 
   0   7  11     1333.48     1324.34     35.41 o 
   1   7  11      996.66      990.10     32.31 o 
   2   7  11      768.66      826.74     35.84 o 
   3   7  11      115.49       70.22     22.19 o 
   4   7  11      200.28      218.48     32.72 o 
   5   7  11       87.10       43.12     22.34 o 
   6   7  11       61.61       10.25     23.74 o 
 -13   8  11      106.09      121.18     32.79 o 
 -12   8  11      150.93      160.94     32.62 o 
 -11   8  11       65.59       61.67     25.37 o 
 -10   8  11     1292.84     1316.25     90.49 o 
  -9   8  11       68.86       51.45     24.11 o 
  -8   8  11      699.62      718.58     38.85 o 
  -7   8  11      863.18      826.52     39.13 o 
  -6   8  11      823.93      839.16     33.02 o 
  -5   8  11      399.90      394.46     26.01 o 
  -4   8  11      553.27      582.10     35.13 o 
  -3   8  11      332.93      322.43     33.51 o 
  -2   8  11      117.92      126.55     25.93 o 
  -1   8  11      940.37      970.19     49.24 o 
   0   8  11       11.07      -21.52     14.35 o 
   1   8  11      635.12      601.34     34.14 o 
   2   8  11       99.24       69.85     21.82 o 
   3   8  11      810.97      820.16     39.29 o 
   4   8  11       23.20      -20.62     21.40 o 
   5   8  11      468.16      534.03     47.55 o 
 -13   9  11      350.02      321.94     38.65 o 
 -12   9  11      222.50      192.45     32.76 o 
 -11   9  11      341.02      326.43     41.71 o 
 -10   9  11      643.39      665.91     64.73 o 
  -9   9  11      304.52      296.98     30.60 o 
  -8   9  11       63.62       22.59     21.15 o 
  -7   9  11      480.93      517.80     44.96 o 
  -6   9  11      106.00      128.54     23.98 o 
  -5   9  11     1441.49     1413.91     43.04 o 
  -4   9  11     1722.99     1690.92     48.80 o 
  -3   9  11     1910.20     1897.53     50.29 o 
  -2   9  11      731.13      770.80     35.01 o 
  -1   9  11      582.29      636.28     35.68 o 
   0   9  11      118.88      142.30     28.39 o 
   1   9  11      249.83      292.03     35.00 o 
   2   9  11      485.48      437.89     40.40 o 
   3   9  11       74.16       57.13     28.93 o 
   4   9  11       80.42       18.65     30.78 o 
 -12  10  11      234.01      270.20     56.36 o 
 -11  10  11      366.88      360.50     37.80 o 
 -10  10  11      217.93      169.00     36.47 o 
  -9  10  11      632.22      696.22     79.46 o 
  -8  10  11     1297.10     1417.07     53.33 o 
  -7  10  11        9.92      -18.18     24.43 o 
  -6  10  11      528.35      581.09     39.10 o 
  -5  10  11      144.30      166.86     24.76 o 
  -4  10  11     1419.63     1328.56     44.12 o 
  -3  10  11      130.62      147.82     24.25 o 
  -2  10  11       99.82       71.47     26.39 o 
  -1  10  11      277.60      355.43     43.26 o 
   0  10  11      157.73      194.63     32.73 o 
   1  10  11      640.06      748.84     82.92 o 
   2  10  11      138.44       85.94     31.17 o 
 -12  11  11      233.18      212.96     34.95 o 
 -11  11  11       29.32       15.56     25.23 o 
 -10  11  11      360.90      414.21     48.09 o 
  -9  11  11      347.78      351.42     35.81 o 
  -8  11  11       65.10       18.31     29.68 o 
  -7  11  11      591.70      590.24     40.53 o 
  -6  11  11       53.63       22.78     23.33 o 
  -5  11  11     1192.22     1224.81     62.81 o 
  -4  11  11      209.93      209.29     30.13 o 
  -3  11  11      800.01      844.29     48.30 o 
  -2  11  11      481.43      522.50     43.02 o 
  -1  11  11      636.26      665.98     47.58 o 
   0  11  11       59.22       32.14     30.01 o 
   1  11  11      161.32      165.40     37.47 o 
 -11  12  11      220.88      213.86     42.68 o 
 -10  12  11      233.62      318.12     75.93 o 
  -9  12  11      226.44      286.40     46.34 o 
  -8  12  11      135.25      155.43     50.36 o 
  -7  12  11       60.55       40.74     25.41 o 
  -6  12  11      257.26      299.98     49.76 o 
  -5  12  11       81.60       39.51     24.71 o 
  -4  12  11       23.97      -12.42     25.04 o 
  -3  12  11       65.38       13.98     32.20 o 
  -2  12  11      141.98       95.12     31.77 o 
  -1  12  11      167.26      171.95     37.34 o 
  -9  13  11      334.72      322.58     47.05 o 
  -8  13  11      109.63      131.41     39.39 o 
  -7  13  11      316.75      362.06     39.00 o 
  -6  13  11       62.58       46.69     27.86 o 
  -5  13  11      471.44      560.55     56.08 o 
  -4  13  11       88.51       17.79     29.06 o 
   0   0  12     1012.43      980.83     35.72 o 
  -1   1  12        6.92        3.25     10.42 o 
   0   1  12      219.49      234.75     15.20 o 
   1   1  12      778.97      748.39     21.88 o 
  -3   2  12      521.69      533.20     24.09 o 
  -2   2  12     2949.52     3104.58     55.05 o 
  -1   2  12      762.95      756.80     22.35 o 
   0   2  12     2390.37     2353.76     40.40 o 
   1   2  12      309.78      342.83     25.86 o 
   2   2  12     3198.51     3231.61     51.18 o 
  -5   3  12      629.82      650.39     28.69 o 
  -4   3  12     3332.77     3400.62     77.43 o 
  -3   3  12        0.29        5.95     12.11 o 
  -2   3  12      571.98      600.33     25.21 o 
  -1   3  12      270.00      311.99     21.29 o 
   0   3  12       11.02        5.00     10.50 o 
   1   3  12     1155.47     1140.69     44.67 o 
   2   3  12      890.50      888.21     27.43 o 
   3   3  12     1373.65     1384.95     34.18 o 
  -7   4  12       46.42       24.02     13.76 o 
  -6   4  12      389.13      380.32     25.60 o 
  -5   4  12     2562.44     2404.11     50.55 o 
  -4   4  12       45.51       27.14     16.92 o 
  -3   4  12     3377.96     3488.34     61.36 o 
  -2   4  12     3227.34     3191.37     50.89 o 
  -1   4  12     1137.45     1101.51     29.40 o 
   0   4  12     2168.61     2138.83     40.98 o 
   1   4  12      937.65      889.08     27.41 o 
   2   4  12     1391.83     1382.76     34.42 o 
   3   4  12     1130.10     1098.31     32.20 o 
   4   4  12      597.86      610.11     27.22 o 
  -9   5  12      273.77      295.22     25.31 o 
  -8   5  12     1320.79     1295.86     40.26 o 
  -7   5  12        7.80        4.57     15.62 o 
  -6   5  12     1730.63     1758.30     43.73 o 
  -5   5  12      697.49      630.13     32.23 o 
  -4   5  12     2574.77     2451.61     50.76 o 
  -3   5  12      598.57      543.20     28.03 o 
  -2   5  12      923.26      895.35     27.97 o 
  -1   5  12      992.40      983.19     28.75 o 
   0   5  12      377.30      366.45     21.44 o 
   1   5  12     1188.07     1162.82     32.35 o 
   2   5  12      306.61      321.63     24.72 o 
   3   5  12     2523.28     2619.22     51.65 o 
   4   5  12     1306.24     1241.71     48.22 o 
   5   5  12     1036.71     1013.56     40.44 o 
 -11   6  12        7.82      -19.16     23.36 o 
 -10   6  12      494.86      549.71     34.67 o 
  -9   6  12      241.18      237.09     25.18 o 
  -8   6  12     1002.30      917.57     35.01 o 
  -7   6  12     1606.47     1614.82     43.84 o 
  -6   6  12      521.89      517.49     27.98 o 
  -5   6  12     1516.84     1362.43     38.46 o 
  -4   6  12      438.98      425.77     26.12 o 
  -3   6  12     1386.10     1398.27     34.30 o 
  -2   6  12     1366.69     1324.03     33.59 o 
  -1   6  12     1212.15     1125.61     35.27 o 
   0   6  12       48.24       22.17     14.91 o 
   1   6  12     1244.96     1222.58     34.77 o 
   2   6  12       12.13        1.45     15.08 o 
   3   6  12      140.92      107.34     22.86 o 
   4   6  12      523.59      616.98     36.24 o 
   5   6  12      251.39      243.80     40.59 o 
   6   6  12      316.31      392.01     58.71 o 
 -12   7  12      269.14      308.13     37.93 o 
 -11   7  12      170.83      165.10     30.74 o 
 -10   7  12      778.10      773.12     45.85 o 
  -9   7  12      372.85      401.01     34.36 o 
  -8   7  12     1091.88     1174.52     51.55 o 
  -7   7  12     2417.73     2410.25     65.05 o 
  -6   7  12     1440.16     1467.63     49.92 o 
  -5   7  12        9.84      -18.39     12.67 o 
  -4   7  12       53.82       55.24     13.58 o 
  -3   7  12     1172.81     1114.84     32.08 o 
  -2   7  12      331.45      350.22     22.92 o 
  -1   7  12     1266.41     1269.00     35.18 o 
   0   7  12      496.13      475.12     26.54 o 
   1   7  12     1125.43     1138.75     35.55 o 
   2   7  12      797.95      826.80     36.88 o 
   3   7  12      930.94      925.77     39.69 o 
   4   7  12      188.38      166.25     25.98 o 
   5   7  12      269.79      296.49     34.95 o 
 -12   8  12       97.82      123.29     30.43 o 
 -11   8  12      190.58      195.03     32.26 o 
 -10   8  12      489.36      541.37     50.12 o 
  -9   8  12      410.87      450.91     36.90 o 
  -8   8  12      553.47      630.00     68.90 o 
  -7   8  12     1109.50     1103.78     45.39 o 
  -6   8  12      986.00      953.92     64.95 o 
  -5   8  12     1249.79     1223.71     57.69 o 
  -4   8  12      564.17      591.49     31.02 o 
  -3   8  12     2424.13     2549.96     57.47 o 
  -2   8  12        8.98        2.60     18.03 o 
  -1   8  12     1159.14     1200.72     40.87 o 
   0   8  12        0.02      -23.98     22.97 o 
   1   8  12      182.82      164.15     29.18 o 
   2   8  12       77.62       62.01     21.79 o 
   3   8  12       20.40        2.78     20.67 o 
   4   8  12      117.53       69.48     25.02 o 
 -12   9  12      146.84      148.67     32.37 o 
 -11   9  12      498.83      510.41     42.08 o 
 -10   9  12      360.87      405.65     60.99 o 
  -9   9  12      945.14     1066.47     47.64 o 
  -8   9  12      408.05      403.65     36.05 o 
  -7   9  12      333.53      398.72     35.24 o 
  -6   9  12      258.37      199.21     28.13 o 
  -5   9  12      267.01      301.19     26.72 o 
  -4   9  12     1285.14     1247.81     41.94 o 
  -3   9  12      158.65      114.06     22.63 o 
  -2   9  12      823.54      759.96     35.71 o 
  -1   9  12      207.24      211.53     26.16 o 
   0   9  12      536.00      597.08     44.11 o 
   1   9  12      210.11      194.63     34.31 o 
   2   9  12      379.97      375.50     42.52 o 
   3   9  12      150.81      153.66     33.59 o 
 -12  10  12      130.47      136.51     31.65 o 
 -11  10  12      146.09      187.81     33.88 o 
 -10  10  12       92.41       97.21     34.87 o 
  -9  10  12      380.26      419.01     37.47 o 
  -8  10  12      446.07      440.68     38.17 o 
  -7  10  12      749.90      823.89     46.80 o 
  -6  10  12      518.04      414.90     45.97 o 
  -5  10  12     1049.69     1069.27     62.05 o 
  -4  10  12      519.12      571.23     35.17 o 
  -3  10  12      954.90      969.79     55.92 o 
  -2  10  12       69.04       53.33     25.52 o 
  -1  10  12      218.98      249.65     34.48 o 
   0  10  12        0.65      -35.82     23.88 o 
   1  10  12      123.10      131.40     31.86 o 
   2  10  12      142.01      138.33     34.96 o 
 -11  11  12      302.31      326.45     47.03 o 
 -10  11  12      143.88      161.91     38.80 o 
  -9  11  12      456.39      522.38     62.63 o 
  -8  11  12      176.24      155.27     30.01 o 
  -7  11  12      177.22      162.98     37.92 o 
  -6  11  12        8.53       -5.16     20.58 o 
  -5  11  12      247.33      251.81     32.73 o 
  -4  11  12      197.87      178.26     26.98 o 
  -3  11  12       19.84       -9.14     25.00 o 
  -2  11  12      392.73      446.67     42.10 o 
  -1  11  12      115.36      124.51     33.53 o 
   0  11  12      290.21      281.90     39.26 o 
 -10  12  12      124.46       94.36     36.77 o 
  -9  12  12      137.49      150.29     47.43 o 
  -8  12  12      110.28       79.30     36.79 o 
  -7  12  12      239.12      271.33     43.70 o 
  -6  12  12      310.30      353.56     65.43 o 
  -5  12  12      274.85      272.85     41.23 o 
  -4  12  12      117.48       81.50     30.52 o 
  -3  12  12      171.78      201.80     35.50 o 
  -2  12  12      151.19      134.37     34.17 o 
  -1   1  13      614.73      586.26     24.47 o 
   0   1  13       17.61       16.44     14.84 o 
   1   1  13     1681.45     1665.41     41.64 o 
  -3   2  13      191.68      165.31     25.04 o 
  -2   2  13        3.70        4.09     12.80 o 
  -1   2  13     1652.14     1633.09     50.40 o 
   0   2  13      813.65      795.58     34.47 o 
   1   2  13      920.85      923.74     30.98 o 
   2   2  13     1476.08     1492.32     39.52 o 
  -5   3  13     5282.91     5422.95     86.20 o 
  -4   3  13     1308.96     1243.58     36.30 o 
  -3   3  13     4162.40     4161.10     69.81 o 
  -2   3  13      187.74      193.96     20.38 o 
  -1   3  13      865.15      858.49     35.68 o 
   0   3  13       87.09       63.43     13.38 o 
   1   3  13      251.23      245.88     21.17 o 
   2   3  13      649.96      628.60     29.96 o 
   3   3  13      131.36      128.42     20.18 o 
  -7   4  13     1729.42     1722.87     45.79 o 
  -6   4  13     2017.67     2032.19     56.06 o 
  -5   4  13      589.64      584.52     28.46 o 
  -4   4  13      776.81      762.15     30.03 o 
  -3   4  13     1268.82     1327.48     37.64 o 
  -2   4  13     1507.61     1470.98     39.08 o 
  -1   4  13      313.09      300.96     19.72 o 
   0   4  13      151.58      149.38     16.82 o 
   1   4  13     2008.70     1955.80     41.35 o 
   2   4  13      998.98      976.46     30.58 o 
   3   4  13      461.06      482.45     29.28 o 
   4   4  13      325.46      350.96     28.07 o 
  -9   5  13      165.96      169.06     23.72 o 
  -8   5  13       61.27       63.05     19.43 o 
  -7   5  13      625.34      676.70     33.65 o 
  -6   5  13      244.01      246.83     23.39 o 
  -5   5  13     1398.85     1439.36     40.70 o 
  -4   5  13      635.54      639.39     30.01 o 
  -3   5  13     5011.54     5087.44     82.02 o 
  -2   5  13      687.45      650.80     26.03 o 
  -1   5  13     1924.73     1849.42     40.05 o 
   0   5  13     2144.03     2072.00     48.57 o 
   1   5  13     1150.15     1184.95     33.35 o 
   2   5  13      337.26      366.28     24.38 o 
   3   5  13      441.53      456.19     27.18 o 
   4   5  13      713.48      797.12     39.30 o 
   5   5  13      195.77      142.57     31.83 o 
 -11   6  13      702.51      747.03     88.78 o 
 -10   6  13       95.01       94.94     26.73 o 
  -9   6  13      949.83      980.73     37.37 o 
  -8   6  13      378.96      371.45     33.92 o 
  -7   6  13      734.66      776.55     32.76 o 
  -6   6  13     2128.48     2160.02     51.45 o 
  -5   6  13      283.51      298.74     24.88 o 
  -4   6  13     1843.88     1782.80     45.33 o 
  -3   6  13      142.35      132.63     20.22 o 
  -2   6  13      971.75     1004.64     31.17 o 
  -1   6  13     1116.57     1081.03     32.72 o 
   0   6  13     1238.75     1246.72     35.48 o 
   1   6  13     2118.66     2172.78     43.04 o 
   2   6  13     2484.70     2621.32     79.75 o 
   3   6  13       78.01       50.31     21.45 o 
   4   6  13      480.67      493.58     34.19 o 
   5   6  13       63.98       31.50     25.03 o 
   6   6  13      125.19      109.50     31.65 o 
 -12   7  13      144.02      149.47     33.76 o 
 -11   7  13        3.72      -23.87     23.95 o 
 -10   7  13      356.71      391.88     47.89 o 
  -9   7  13      142.66      132.29     29.89 o 
  -8   7  13      471.40      511.86     38.60 o 
  -7   7  13     3365.08     3480.47     82.65 o 
  -6   7  13      692.37      715.50     39.49 o 
  -5   7  13      607.00      662.87     45.68 o 
  -4   7  13     1611.69     1617.95     39.62 o 
  -3   7  13      536.07      590.00     25.59 o 
  -2   7  13      352.12      424.07     23.14 o 
  -1   7  13     2117.52     2184.54     47.11 o 
   0   7  13      626.51      705.13     35.96 o 
   1   7  13      116.76       47.74     18.07 o 
   2   7  13      140.63      162.58     25.24 o 
   3   7  13      475.69      497.77     35.04 o 
   4   7  13      398.30      429.25     34.81 o 
   5   7  13      195.09      184.88     33.90 o 
 -12   8  13       62.78       58.28     30.24 o 
 -11   8  13      434.29      479.37     43.45 o 
 -10   8  13       62.89       69.82     35.57 o 
  -9   8  13      706.50      773.47     45.89 o 
  -8   8  13      463.95      539.89     38.59 o 
  -7   8  13      438.79      452.60     35.56 o 
  -6   8  13      397.00      482.67     37.01 o 
  -5   8  13       67.55       65.30     22.38 o 
  -4   8  13      300.79      333.70     27.21 o 
  -3   8  13      452.87      457.12     30.83 o 
  -2   8  13     2454.28     2457.47     64.98 o 
  -1   8  13      132.63      113.11     23.19 o 
   0   8  13      807.74      877.19     39.10 o 
   1   8  13      209.02      193.09     31.51 o 
   2   8  13      292.22      385.26     32.00 o 
   3   8  13       51.27       41.06     24.01 o 
   4   8  13      114.90      105.08     27.00 o 
 -11   9  13       31.89       36.05     26.40 o 
 -10   9  13      592.49      573.58     53.93 o 
  -9   9  13      159.41      188.77     31.84 o 
  -8   9  13      701.31      767.15     45.88 o 
  -7   9  13      146.77      148.05     34.82 o 
  -6   9  13      931.74      912.58     43.66 o 
  -5   9  13      191.38      212.43     30.37 o 
  -4   9  13      701.67      774.12     36.94 o 
  -3   9  13       64.97       68.20     21.01 o 
  -2   9  13      156.52      149.48     25.22 o 
  -1   9  13      222.38      285.38     28.65 o 
   0   9  13      106.92      116.47     29.15 o 
   1   9  13       11.09       -4.90     24.03 o 
   2   9  13       97.52      117.20     31.43 o 
 -11  10  13      231.11      266.83     46.27 o 
 -10  10  13       32.91       26.95     33.18 o 
  -9  10  13      572.82      674.97     45.76 o 
  -8  10  13       64.49       48.35     26.56 o 
  -7  10  13      376.55      454.97     38.22 o 
  -6  10  13       98.64      116.90     27.25 o 
  -5  10  13      194.28      118.38     45.33 o 
  -4  10  13      504.60      552.28     34.58 o 
  -3  10  13      480.62      496.11     38.81 o 
  -2  10  13      272.24      304.71     29.90 o 
  -1  10  13        4.11      -19.06     23.57 o 
   0  10  13      313.55      326.98     38.11 o 
   1  10  13      164.25      135.00     34.73 o 
 -10  11  13      202.27      192.99     41.16 o 
  -9  11  13       28.33        1.97     25.33 o 
  -8  11  13      467.23      541.77     42.79 o 
  -7  11  13        5.26      -31.39     20.92 o 
  -6  11  13      708.54      806.70     60.39 o 
  -5  11  13       69.59      -14.05     50.38 o 
  -4  11  13      369.83      417.80     33.91 o 
  -3  11  13       52.82       37.15     27.62 o 
  -2  11  13       91.93      107.80     31.96 o 
  -1  11  13      170.70      199.94     38.56 o 
  -8  12  13       61.53       47.40     27.12 o 
  -7  12  13      156.03      176.38     40.40 o 
  -6  12  13      108.87       70.13     37.68 o 
  -5  12  13      199.22      190.79     34.56 o 
  -4  12  13      113.58      103.34     32.74 o 
  -1   1  14      539.08      604.20     33.74 o 
   0   1  14     1970.24     1994.60     53.57 o 
   1   1  14      657.82      651.49     34.22 o 
  -3   2  14     1794.46     1794.93     43.68 o 
  -2   2  14      382.03      416.54     25.27 o 
  -1   2  14      613.80      619.76     44.16 o 
   0   2  14      136.88       94.02     19.82 o 
   1   2  14      465.82      517.48     27.74 o 
   2   2  14      358.70      396.51     26.86 o 
  -5   3  14      366.21      392.90     26.85 o 
  -4   3  14     1879.40     1863.68     46.44 o 
  -3   3  14      114.10       94.18     17.72 o 
  -2   3  14     1768.68     1735.83     42.78 o 
  -1   3  14      482.38      478.63     47.84 o 
   0   3  14     2466.87     2377.33     60.18 o 
   1   3  14      480.36      475.80     39.49 o 
   2   3  14     1867.22     1846.69     46.50 o 
   3   3  14      138.28      137.22     21.45 o 
  -7   4  14      739.54      773.65     34.73 o 
  -6   4  14     1439.94     1432.49     42.67 o 
  -5   4  14     1866.79     1941.92     48.23 o 
  -4   4  14      281.51      266.31     22.98 o 
  -3   4  14     1856.76     1839.73     45.37 o 
  -2   4  14      412.63      442.60     31.58 o 
  -1   4  14      420.47      403.77     26.54 o 
   0   4  14      610.22      572.96     27.62 o 
   1   4  14      335.82      297.88     39.15 o 
   2   4  14      542.42      569.24     31.23 o 
   3   4  14      528.53      503.36     32.10 o 
   4   4  14      744.85      796.72     36.00 o 
  -9   5  14      665.08      698.64     36.26 o 
  -8   5  14       45.69       33.32     19.36 o 
  -7   5  14       32.52        7.67     17.50 o 
  -6   5  14      480.97      520.94     30.08 o 
  -5   5  14      695.63      733.75     32.15 o 
  -4   5  14     1926.33     1970.73     48.28 o 
  -3   5  14      402.73      419.67     27.13 o 
  -2   5  14     1818.18     1783.42     45.56 o 
  -1   5  14      350.95      347.26     25.40 o 
   0   5  14        3.45      -15.57     13.45 o 
   1   5  14      865.30      831.52     30.04 o 
   2   5  14      871.50      868.95     35.59 o 
   3   5  14      266.40      278.97     42.58 o 
   4   5  14      378.44      413.45     27.68 o 
   5   5  14      113.26       97.28     23.96 o 
 -11   6  14        7.69      -24.68     25.24 o 
 -10   6  14      474.59      620.93     50.88 o 
  -9   6  14      145.08      133.11     23.91 o 
  -8   6  14     1249.21     1273.07     47.96 o 
  -7   6  14      566.25      580.96     48.72 o 
  -6   6  14      446.30      494.93     30.45 o 
  -5   6  14      465.26      425.56     33.09 o 
  -4   6  14     1368.02     1360.21     40.84 o 
  -3   6  14      162.24      172.87     21.55 o 
  -2   6  14      492.56      453.68     28.07 o 
  -1   6  14      910.38      885.53     31.69 o 
   0   6  14      407.38      418.96     26.13 o 
   1   6  14     1864.02     1978.26     50.81 o 
   2   6  14      258.28      268.36     23.81 o 
   3   6  14      774.04      817.91     39.51 o 
   4   6  14      346.87      399.25     57.64 o 
   5   6  14      383.73      352.23     32.69 o 
 -11   7  14      210.58      137.27     32.40 o 
 -10   7  14      153.90      132.46     45.58 o 
  -9   7  14      451.98      503.49     40.64 o 
  -8   7  14      168.80      111.50     26.39 o 
  -7   7  14        3.85      -11.57     19.85 o 
  -6   7  14      574.62      654.91     40.72 o 
  -5   7  14       50.14       15.87     20.82 o 
  -4   7  14      704.73      732.88     29.80 o 
  -3   7  14      462.41      504.52     36.15 o 
  -2   7  14      825.03      859.57     43.82 o 
  -1   7  14     1907.77     1980.83     42.01 o 
   0   7  14     1241.10     1295.07     35.30 o 
   1   7  14      128.75       93.55     17.87 o 
   2   7  14       28.31       13.13     18.12 o 
   3   7  14       87.61       22.72     25.39 o 
   4   7  14       51.37       31.80     23.39 o 
 -11   8  14       14.88       10.67     26.81 o 
 -10   8  14      715.53      767.44     86.96 o 
  -9   8  14       54.12       39.11     25.14 o 
  -8   8  14     1597.99     1745.24     62.51 o 
  -7   8  14      169.12      176.80     33.36 o 
  -6   8  14     1260.62     1274.72     50.04 o 
  -5   8  14       48.16       66.99     24.00 o 
  -4   8  14      820.63      835.53     36.07 o 
  -3   8  14      249.02      226.88     25.62 o 
  -2   8  14      240.66      294.42     24.43 o 
  -1   8  14      111.30      121.35     23.33 o 
   0   8  14        8.23       -3.86     19.08 o 
   1   8  14      520.57      579.39     44.20 o 
   2   8  14      226.77      198.02     34.17 o 
   3   8  14      385.80      385.71     50.25 o 
 -11   9  14      171.41      164.31     48.20 o 
 -10   9  14      198.91      215.54     41.70 o 
  -9   9  14       79.01       85.91     26.89 o 
  -8   9  14       61.39       47.20     25.37 o 
  -7   9  14      458.99      485.02     39.25 o 
  -6   9  14      159.71      127.76     26.58 o 
  -5   9  14      646.21      714.76     44.58 o 
  -4   9  14      398.55      419.11     31.74 o 
  -3   9  14      744.17      855.18     45.88 o 
  -2   9  14       18.74       -3.11     19.02 o 
  -1   9  14      491.05      511.52     36.95 o 
   0   9  14      366.80      395.58     39.24 o 
   1   9  14      344.97      294.09     38.58 o 
   2   9  14      128.18      103.30     32.38 o 
 -10  10  14      127.56      145.60     38.79 o 
  -9  10  14      199.29      228.46     33.75 o 
  -8  10  14      749.77      844.38     48.13 o 
  -7  10  14      174.35      159.28     30.36 o 
  -6  10  14      488.07      598.01     71.77 o 
  -5  10  14      110.07       82.76     29.03 o 
  -4  10  14      340.24      390.38     37.62 o 
  -3  10  14      101.30       84.89     23.59 o 
  -2  10  14      235.55      212.19     28.03 o 
  -1  10  14      303.52      270.64     37.37 o 
   0  10  14       27.37       45.38     30.41 o 
  -9  11  14      177.54      143.01     31.08 o 
  -8  11  14       13.98        8.02     24.90 o 
  -7  11  14      239.39      227.59     35.44 o 
  -6  11  14        6.17      -21.99     23.59 o 
  -5  11  14      368.12      372.37     45.58 o 
  -4  11  14       56.53       39.53     26.61 o 
  -3  11  14      378.46      389.78     46.21 o 
  -2  11  14      124.63      130.54     31.46 o 
   0   0  15     1198.97     1046.09     70.03 o 
  -1   1  15       43.43       52.99     19.39 o 
   0   1  15      358.51      347.75     49.59 o 
   1   1  15      408.74      444.93     31.75 o 
  -3   2  15      310.78      296.98     28.79 o 
  -2   2  15     2974.01     3039.84     70.56 o 
  -1   2  15      433.50      479.38     38.00 o 
   0   2  15     2556.46     2456.21     62.70 o 
   1   2  15      132.15       99.96     22.68 o 
   2   2  15     1187.99     1217.80     38.22 o 
  -5   3  15      370.19      349.09     26.69 o 
  -4   3  15      382.55      399.94     27.76 o 
  -3   3  15       55.36       38.91     16.24 o 
  -2   3  15      310.79      263.20     27.76 o 
  -1   3  15      131.57      120.51     22.82 o 
   0   3  15      111.91       97.84     22.40 o 
   1   3  15     1733.82     1694.44     52.68 o 
   2   3  15      241.45      241.59     24.76 o 
   3   3  15      976.19      964.52     36.93 o 
  -7   4  15      533.87      558.14     32.38 o 
  -6   4  15       33.98       21.42     17.73 o 
  -5   4  15      706.10      711.22     33.06 o 
  -4   4  15      790.08      799.83     32.62 o 
  -3   4  15      407.88      418.62     27.40 o 
  -2   4  15     1202.45     1180.74     37.63 o 
  -1   4  15     1733.61     1647.70     52.36 o 
   0   4  15      154.62      170.19     24.67 o 
   1   4  15      975.35      932.93     35.57 o 
   2   4  15      147.11      127.09     21.49 o 
   3   4  15      140.04      149.10     23.24 o 
   4   4  15      266.77      273.11     27.81 o 
  -9   5  15      221.06      207.05     35.75 o 
  -8   5  15      751.85      803.78     39.36 o 
  -7   5  15       17.28      -23.84     16.29 o 
  -6   5  15      726.05      737.04     33.61 o 
  -5   5  15       17.99       -2.72     16.71 o 
  -4   5  15      686.40      692.98     32.45 o 
  -3   5  15      383.67      349.18     26.73 o 
  -2   5  15      252.95      207.38     23.05 o 
  -1   5  15     1025.48     1005.94     87.60 o 
   0   5  15      475.77      488.95     35.09 o 
   1   5  15      679.50      735.10     39.60 o 
   2   5  15      432.57      402.56     29.76 o 
   3   5  15      871.48      957.11     38.59 o 
   4   5  15      180.59      199.81     28.22 o 
   5   5  15      499.79      653.13     40.38 o 
 -11   6  15       57.62       55.23     30.05 o 
 -10   6  15      138.66      118.62     36.87 o 
  -9   6  15      159.85      156.21     30.36 o 
  -8   6  15       22.43       -7.07     19.33 o 
  -7   6  15      404.14      425.00     42.06 o 
  -6   6  15      110.13       68.18     23.50 o 
  -5   6  15      756.61      751.91     36.22 o 
  -4   6  15       32.51       14.65     17.27 o 
  -3   6  15     1070.43     1032.48     37.36 o 
  -2   6  15      144.20      157.46     21.57 o 
  -1   6  15      595.01      593.13     37.03 o 
   0   6  15       54.78       28.62     18.77 o 
   1   6  15      373.54      328.72     27.45 o 
   2   6  15       31.27       34.87     17.68 o 
   3   6  15      308.71      277.93     28.91 o 
   4   6  15      156.35      128.30     26.64 o 
   5   6  15       19.21        9.43     22.50 o 
 -10   7  15      427.94      453.58     65.58 o 
  -9   7  15      494.30      550.78     55.37 o 
  -8   7  15      708.97      815.98     47.40 o 
  -7   7  15       25.20       -6.50     20.20 o 
  -6   7  15      405.76      469.07     38.11 o 
  -5   7  15       22.92      -24.30     20.30 o 
  -4   7  15      549.35      584.90     33.22 o 
  -3   7  15      129.84       85.60     20.50 o 
  -2   7  15      423.42      438.37     43.12 o 
  -1   7  15      343.72      356.96     26.16 o 
   0   7  15      738.21      793.35     31.41 o 
   1   7  15      325.01      341.01     27.30 o 
   2   7  15       75.27       70.93     23.51 o 
   3   7  15      439.77      562.88     38.32 o 
 -10   8  15      204.77      179.42     40.88 o 
  -9   8  15      177.06      228.08     33.43 o 
  -8   8  15       57.95       70.41     25.77 o 
  -7   8  15      698.27      755.60     45.46 o 
  -6   8  15       21.65       -0.67     21.36 o 
  -5   8  15      729.51      736.38     66.00 o 
  -4   8  15      260.51      275.48     27.50 o 
  -3   8  15      839.76      896.58     38.89 o 
  -2   8  15       30.29       37.65     19.02 o 
  -1   8  15      333.59      398.62     31.24 o 
   0   8  15        4.83      -25.74     17.53 o 
   1   8  15       65.62       66.52     27.66 o 
   2   8  15      146.11      116.91     31.62 o 
 -10   9  15      201.34      247.25     44.42 o 
  -9   9  15      734.02      841.35     51.06 o 
  -8   9  15      193.80      237.42     37.94 o 
  -7   9  15      514.13      571.32     42.34 o 
  -6   9  15      180.22      121.68     28.21 o 
  -5   9  15      217.73      211.05     32.07 o 
  -4   9  15      179.43      207.78     27.50 o 
  -3   9  15      325.38      336.07     31.24 o 
  -2   9  15       94.94       74.19     23.65 o 
  -1   9  15       56.41       71.12     21.29 o 
   0   9  15      913.71      951.23     52.61 o 
   1   9  15       85.61       64.12     31.14 o 
  -9  10  15      190.38      271.72     36.89 o 
  -8  10  15      195.87      214.93     33.25 o 
  -7  10  15      431.46      523.18     42.87 o 
  -6  10  15      145.16      137.57     29.34 o 
  -5  10  15      530.72      600.01     46.05 o 
  -4  10  15      150.47      212.00     32.68 o 
  -3  10  15      425.30      476.14     35.59 o 
  -2  10  15      145.29       99.50     29.47 o 
  -1  10  15       95.75      139.91     33.98 o 
  -6  11  15       60.09       36.19     27.72 o 
  -5  11  15       22.82        2.84     25.18 o 
  -1   1  16      724.48      714.67     39.29 o 
   0   1  16      543.71      546.73     35.44 o 
   1   1  16      463.28      416.73     41.92 o 
  -3   2  16       47.72       55.37     38.01 o 
  -2   2  16       12.04       48.57     20.21 o 
  -1   2  16      465.03      449.99     42.33 o 
   0   2  16      198.98      192.19     27.12 o 
   1   2  16     1721.94     1653.26     77.32 o 
   2   2  16      355.77      332.90     31.05 o 
  -5   3  16     1655.31     1669.58     55.06 o 
  -4   3  16      290.58      286.19     33.61 o 
  -3   3  16     1537.09     1506.48     67.72 o 
  -2   3  16       47.94       48.02     19.65 o 
  -1   3  16     1722.03     1551.79     51.54 o 
   0   3  16      351.75      322.18     31.57 o 
   1   3  16      513.51      500.79     35.92 o 
   2   3  16      271.63      235.17     47.73 o 
   3   3  16       16.91       -5.41     18.26 o 
  -7   4  16      167.61      153.13     23.89 o 
  -6   4  16      492.76      451.86     31.60 o 
  -5   4  16      112.91       84.50     20.34 o 
  -4   4  16      173.98      162.62     26.58 o 
  -3   4  16      291.71      291.53     30.42 o 
  -2   4  16      360.82      371.12     31.87 o 
  -1   4  16      499.40      474.78     35.49 o 
   0   4  16      605.73      591.24     66.51 o 
   1   4  16      154.63      165.64     38.50 o 
   2   4  16     1141.57     1090.68     47.03 o 
   3   4  16      380.52      370.93     31.61 o 
   4   4  16      119.12      100.13     23.51 o 
  -9   5  16      276.28      302.92     29.39 o 
  -8   5  16      252.97      266.20     38.09 o 
  -7   5  16      367.06      409.09     31.40 o 
  -6   5  16       93.17       52.25     22.42 o 
  -5   5  16     1258.65     1310.71     42.45 o 
  -4   5  16      126.46      102.52     20.51 o 
  -3   5  16     1716.69     1716.31     55.37 o 
  -2   5  16      260.61      242.68     56.64 o 
  -1   5  16      139.36      144.46     25.88 o 
   0   5  16        9.36      -29.36     19.57 o 
   1   5  16      291.46      259.35     31.64 o 
   2   5  16      300.03      290.30     28.60 o 
   3   5  16       82.49       82.65     21.52 o 
   4   5  16      364.47      368.86     32.18 o 
   5   5  16       13.72       -2.38     22.94 o 
 -10   6  16      135.44       92.64     36.79 o 
  -9   6  16      496.58      605.12     44.30 o 
  -8   6  16       44.17       21.95     21.34 o 
  -7   6  16      180.06      241.61     55.14 o 
  -6   6  16      470.69      474.06     32.16 o 
  -5   6  16      112.24       93.34     21.43 o 
  -4   6  16      479.86      491.53     32.01 o 
  -3   6  16       15.75       -6.76     17.43 o 
  -2   6  16     1145.33     1123.94     65.13 o 
  -1   6  16      287.85      292.94     38.93 o 
   0   6  16      675.65      794.93     45.63 o 
   1   6  16      332.96      324.94     39.92 o 
   2   6  16      503.46      516.06     34.59 o 
   3   6  16       89.00       62.42     22.78 o 
   4   6  16      123.13       91.81     25.19 o 
 -10   7  16       82.39      119.82     38.58 o 
  -9   7  16      120.81      135.15     39.03 o 
  -8   7  16      454.53      536.99     51.39 o 
  -7   7  16      689.45      786.64     46.98 o 
  -6   7  16      194.30      216.60     30.03 o 
  -5   7  16      381.62      460.35     37.31 o 
  -4   7  16      152.79      118.42     26.51 o 
  -3   7  16      364.74      379.41     29.35 o 
  -2   7  16      316.97      338.97     28.41 o 
  -1   7  16      317.80      289.93     29.03 o 
   0   7  16        6.78       -7.78     21.01 o 
   1   7  16        4.19      -12.31     18.37 o 
   2   7  16      149.94      187.14     28.36 o 
   3   7  16       55.98       19.15     23.10 o 
  -9   8  16      133.88      128.31     31.30 o 
  -8   8  16       14.88      -26.44     23.18 o 
  -7   8  16      429.16      402.77     38.15 o 
  -6   8  16       53.11       14.58     25.09 o 
  -5   8  16      248.49      272.58     33.27 o 
  -4   8  16      122.55      137.54     28.22 o 
  -3   8  16       74.67       52.13     21.62 o 
  -2   8  16      519.89      553.52     34.65 o 
  -1   8  16        4.36      -12.57     23.57 o 
   0   8  16      331.97      295.22     40.56 o 
   1   8  16       37.78       14.22     27.25 o 
  -8   9  16      107.20       87.41     29.27 o 
  -7   9  16      108.20       91.50     28.08 o 
  -6   9  16      536.24      584.99     43.39 o 
  -5   9  16      284.81      344.70     73.28 o 
  -4   9  16      381.93      398.12     53.58 o 
  -3   9  16       82.97       77.98     23.03 o 
  -2   9  16      157.73      154.91     40.74 o 
  -1   9  16       41.65       38.09     23.28 o 
  -7  10  16       84.91       62.15     29.83 o 
  -6  10  16      130.02      141.15     30.82 o 
  -5  10  16       15.52        8.11     25.74 o 
  -4  10  16      124.14      121.08     31.34 o 
  -3  10  16       58.14       46.34     24.04 o 
  -1   1  17        0.81      -27.30     18.20 o 
   0   1  17      314.60      316.41     30.70 o 
   1   1  17     1713.02     1633.70     54.36 o 
  -3   2  17      977.09     1030.48     44.98 o 
  -2   2  17      169.20      125.30     25.43 o 
  -1   2  17     1743.86     1508.21     52.50 o 
   0   2  17      211.84      117.08     25.51 o 
   1   2  17       73.58       57.46     22.98 o 
   2   2  17      195.78      123.79     27.75 o 
  -5   3  17      310.53      299.80     33.03 o 
  -4   3  17      573.29      620.85     80.49 o 
  -3   3  17       94.05       41.15     21.72 o 
  -2   3  17     1020.86      960.10     42.90 o 
  -1   3  17       68.12       65.31     23.12 o 
   0   3  17     2348.22     2232.51     63.98 o 
   1   3  17      307.33      323.26     32.62 o 
   2   3  17      624.74      652.29     47.34 o 
   3   3  17       56.91       -3.43     22.64 o 
  -7   4  17      333.38      429.39     37.86 o 
  -6   4  17      390.96      406.39     35.69 o 
  -5   4  17      489.95      457.74     51.39 o 
  -4   4  17      503.09      539.80     39.31 o 
  -3   4  17      615.62      599.47     55.32 o 
  -2   4  17      215.38      211.72     34.99 o 
  -1   4  17      312.49      339.79     32.78 o 
   0   4  17      164.86      120.95     26.96 o 
   1   4  17      172.29      133.10     26.63 o 
   2   4  17      174.05      190.87     29.35 o 
   3   4  17       95.74       71.89     31.22 o 
   4   4  17      328.61      350.82     62.96 o 
  -9   5  17      223.27      267.45     30.99 o 
  -8   5  17       41.94       -3.68     20.34 o 
  -7   5  17      260.65      229.48     27.11 o 
  -6   5  17      403.44      458.27     50.32 o 
  -5   5  17        1.60      -18.87     19.75 o 
  -4   5  17      499.59      488.78     37.46 o 
  -3   5  17      324.45      329.78     50.98 o 
  -2   5  17      635.31      718.36     43.78 o 
  -1   5  17      171.77      149.55     28.29 o 
   0   5  17      171.50      226.69     31.37 o 
   1   5  17      305.98      342.70     35.29 o 
   2   5  17      496.03      550.43     41.66 o 
   3   5  17        0.42       -7.31     23.26 o 
   4   5  17      173.73      150.81     27.95 o 
  -9   6  17       38.53      -24.52     25.29 o 
  -8   6  17      594.30      612.81     43.81 o 
  -7   6  17      158.95      175.20     25.82 o 
  -6   6  17      459.67      515.80     34.44 o 
  -5   6  17      402.87      433.66     36.45 o 
  -4   6  17      424.88      449.83     37.74 o 
  -3   6  17       49.91        6.79     23.66 o 
  -2   6  17      166.41      170.66     66.00 o 
  -1   6  17      278.28      234.78     31.20 o 
   0   6  17       42.49       16.73     29.62 o 
   1   6  17      240.83      189.19     31.43 o 
   2   6  17       58.53       47.77     25.96 o 
   3   6  17      206.27      261.69     31.69 o 
  -9   7  17       43.00       26.29     27.50 o 
  -8   7  17       14.75       -1.16     24.48 o 
  -7   7  17      131.47      169.86     31.58 o 
  -6   7  17      152.14      142.33     29.41 o 
  -5   7  17      269.77      253.57     33.04 o 
  -4   7  17      354.75      317.80     42.78 o 
  -3   7  17       91.43      106.57     33.35 o 
  -2   7  17      453.08      479.73     38.54 o 
  -1   7  17      226.24      180.14     32.03 o 
   0   7  17      366.88      408.06     33.06 o 
   1   7  17       80.50       54.84     24.29 o 
   2   7  17      150.99      114.22     31.20 o 
  -8   8  17      142.20      180.65     47.81 o 
  -7   8  17       18.41       -7.39     24.08 o 
  -6   8  17      603.99      697.00     46.84 o 
  -5   8  17       38.25       31.70     26.30 o 
  -4   8  17      359.10      379.99     37.59 o 
  -3   8  17        0.63      -24.10     22.80 o 
  -2   8  17       57.96       36.25     26.07 o 
  -1   8  17       76.31       58.81     28.21 o 
   0   8  17        1.61      -33.31     25.97 o 
  -7   9  17       46.51       34.49     28.68 o 
  -6   9  17       35.85        4.35     26.85 o 
  -5   9  17      237.90      251.48     33.91 o 
  -4   9  17      171.22      167.52     31.76 o 
  -3   9  17      209.76      184.69     28.69 o 
  -2   9  17      149.95      132.21     32.02 o 
   0   0  18     1506.47     1248.98     85.65 o 
  -1   1  18      307.23      304.31     32.32 o 
   0   1  18      253.95      221.49     29.35 o 
   1   1  18      184.40      186.51     28.46 o 
  -3   2  18      274.62      273.47     32.33 o 
  -2   2  18      555.07      577.22     40.66 o 
  -1   2  18      181.76      216.56     29.74 o 
   0   2  18     1329.69     1263.44     50.99 o 
   1   2  18       16.69       15.32     22.56 o 
   2   2  18      523.65      532.72     39.73 o 
  -5   3  18      288.08      279.64     41.44 o 
  -4   3  18      745.39      767.58     65.37 o 
  -3   3  18      144.13      127.80     26.18 o 
  -2   3  18      277.21      273.75     31.51 o 
  -1   3  18       14.29      -22.43     20.44 o 
   0   3  18      178.07      187.26     29.12 o 
   1   3  18      365.48      410.93     44.76 o 
   2   3  18      179.17      116.75     27.18 o 
   3   3  18      350.48      353.93     35.93 o 
  -7   4  18       54.31       23.60     24.45 o 
  -6   4  18      125.62       56.48     28.96 o 
  -5   4  18      104.11       75.60     26.10 o 
  -4   4  18      251.30      219.19     30.48 o 
  -3   4  18      752.15      773.29     45.55 o 
  -2   4  18      502.04      472.60     37.94 o 
  -1   4  18      402.49      440.89     37.20 o 
   0   4  18      383.91      333.55     40.90 o 
   1   4  18       58.34       41.70     28.72 o 
   2   4  18       24.71       37.41     24.76 o 
   3   4  18       12.76       -4.08     24.22 o 
   4   4  18       31.48       27.58     25.88 o 
  -8   5  18      509.00      560.20     42.72 o 
  -7   5  18       83.06       60.02     27.41 o 
  -6   5  18      499.85      575.99     86.60 o 
  -5   5  18       67.42       76.89     25.72 o 
  -4   5  18      119.58       81.21     24.62 o 
  -3   5  18      287.03      291.39     32.99 o 
  -2   5  18      177.05      155.41     28.49 o 
  -1   5  18       64.30       34.02     23.76 o 
   0   5  18       20.37      -13.07     23.34 o 
   1   5  18      543.67      689.51     67.62 o 
   2   5  18       86.42       41.32     26.85 o 
   3   5  18      419.99      375.09     38.98 o 
  -8   6  18        7.56      -15.38     33.13 o 
  -7   6  18      346.29      336.04     44.95 o 
  -6   6  18       51.61       -4.02     22.67 o 
  -5   6  18      505.84      574.18     41.29 o 
  -4   6  18      140.98      143.67     29.21 o 
  -3   6  18      382.20      365.79     52.05 o 
  -2   6  18       24.29      -20.23     21.50 o 
  -1   6  18      536.88      654.47     45.17 o 
   0   6  18      552.96      640.77     54.23 o 
   1   6  18      321.78      344.24     45.88 o 
   2   6  18        8.51      -45.88     30.59 o 
  -7   7  18        4.47      -30.44     30.54 o 
  -6   7  18      345.24      391.86     61.79 o 
  -5   7  18       78.76       83.55     33.51 o 
  -4   7  18       44.20       42.06     32.97 o 
  -3   7  18        9.17      -42.16     28.11 o 
  -2   7  18       90.53       86.22     34.91 o 
  -1   7  18      311.77      309.69     43.67 o 
   0   7  18      128.95      113.12     27.38 o 
  -6   8  18       10.12       15.66     33.19 o 
  -5   8  18      518.08      681.95     64.57 o 
  -4   8  18       31.56       30.83     39.91 o 
  -3   8  18      450.66      419.79     40.49 o 
  -2   8  18        5.48       -3.26     26.89 o 
  -1   1  19      324.59      308.32     33.31 o 
   0   1  19      236.36      192.01     29.62 o 
   1   1  19      458.70      446.42     38.11 o 
  -3   2  19       97.49      110.33     28.01 o 
  -2   2  19       85.51       75.75     26.46 o 
  -1   2  19      424.43      401.90     37.75 o 
   0   2  19      112.78      139.16     29.92 o 
   1   2  19      543.28      612.90     42.93 o 
   2   2  19       41.34       29.29     24.38 o 
  -5   3  19      409.15      419.32     38.77 o 
  -4   3  19       28.29       -5.61     23.32 o 
  -3   3  19      700.03      677.01     45.04 o 
  -2   3  19       99.55       65.49     26.45 o 
  -1   3  19      561.53      552.57     40.92 o 
   0   3  19       79.75       30.33     32.99 o 
   1   3  19      133.33      104.19     28.15 o 
   2   3  19       93.25       96.90     28.78 o 
   3   3  19       11.60      -34.77     23.18 o 
  -7   4  19      111.30      135.70     49.11 o 
  -6   4  19      241.86      212.50     33.20 o 
  -5   4  19      141.54      139.91     28.99 o 
  -4   4  19       60.44       55.94     24.71 o 
  -3   4  19       28.22       22.45     22.83 o 
  -2   4  19       39.78       29.68     22.47 o 
  -1   4  19      133.48       87.82     26.44 o 
   0   4  19      225.25      188.55     31.15 o 
   1   4  19      250.26      210.95     32.57 o 
   2   4  19      388.39      376.90     39.42 o 
   3   4  19      227.12      223.38     43.64 o 
  -7   5  19      345.00      313.08     97.61 o 
  -6   5  19       60.69       42.49     26.90 o 
  -5   5  19      391.82      379.23     42.65 o 
  -4   5  19      139.69       93.65     27.55 o 
  -3   5  19      426.59      382.19     52.06 o 
  -2   5  19       93.35       74.97     26.66 o 
  -1   5  19      260.95      294.22     35.48 o 
   0   5  19        7.04       -4.58     24.34 o 
   1   5  19      152.41      128.20     31.62 o 
   2   5  19       89.14       73.19     28.59 o 
  -6   6  19        3.31       16.72     32.45 o 
  -5   6  19       57.77        5.53     24.58 o 
  -4   6  19      250.86      285.16     36.28 o 
  -3   6  19        9.20        4.30     23.82 o 
  -2   6  19      376.12      359.84     49.13 o 
  -1   6  19      142.49      154.55     31.01 o 
   0   6  19      426.04      466.25     69.37 o 
  -5   7  19      338.53      309.59     63.88 o 
  -4   7  19      117.63       69.63     36.06 o 
  -3   7  19      227.60      243.77     54.47 o 
  -2   7  19       93.04       72.13     34.80 o 
  -1   1  20      289.05      261.73     32.95 o 
   0   1  20       87.14       88.23     27.34 o 
   1   1  20      201.47      140.98     29.69 o 
  -3   2  20      462.50      492.72     40.38 o 
  -2   2  20      137.09      150.14     36.96 o 
  -1   2  20      209.28      203.50     31.60 o 
   0   2  20        2.27      -24.89     21.62 o 
   1   2  20       63.28       37.67     25.52 o 
   2   2  20       91.56       38.54     25.74 o 
  -5   3  20       36.83        8.18     26.54 o 
  -4   3  20      137.43      134.47     30.64 o 
  -3   3  20        4.25      -27.09     23.33 o 
  -2   3  20      464.11      415.00     38.66 o 
  -1   3  20       65.77       41.50     25.79 o 
   0   3  20      198.45      220.01     32.34 o 
   1   3  20      107.18       91.20     29.70 o 
   2   3  20      569.58      688.52     49.37 o 
  -5   4  20       51.86       25.86     25.19 o 
  -4   4  20      472.50      487.80     41.67 o 
  -3   4  20      143.55      157.59     31.14 o 
  -2   4  20       86.20       55.84     32.74 o 
  -1   4  20      115.30      132.51     31.01 o 
   0   4  20      132.06       82.25     28.85 o 
   1   4  20      129.99       98.35     30.55 o 
  -4   5  20       52.27        6.17     25.44 o 
  -3   5  20       38.46       37.32     25.43 o 
  -2   5  20      590.76      682.59     80.34 o 
  -1   5  20      137.93       70.74     28.56 o 
   0   0  21      640.87      561.19     75.64 o 
  -1   1  21       66.90      -29.69     23.53 o 
   0   1  21       70.74       44.23     28.10 o 
   1   1  21      158.59      172.26     32.56 o 
  -3   2  21       30.10      -20.68     25.54 o 
  -2   2  21      193.29      176.02     33.07 o 
  -1   2  21      163.41      138.12     43.60 o 
   0   2  21      260.67      220.74     41.49 o 
   1   2  21       28.42      -18.32     24.82 o 
  -2   3  21       30.45       14.34     26.12 o 
  -1   3  21       29.60       22.22     25.84 o 
                                                 
